# Supplementary material for: Are serum levels of inhibin A in second trimester predictors of adverse pregnancy outcome?
Source: PLoS One. 2020 May 29;15(5):e0232634. doi: 10.1371/journal.pone.0232634 (PMC7259778; doi:10.1371/journal.pone.0232634)
Supplement: S1 Dataset — (XLSX) [file pone.0232634.s001.xlsx]

## Sheet: Sheet1
age	BMI	Gravidity	Parity	Gestational age	Birth weight	apg1	InhA	InhA MOM	AFP MOM	AFP	HCG MOM	HCG	uE3 MOM	uE3	InhA MOM	InhA	preterm delivery	GDM	pe	gih	low birth weight	macrosomia
21.9	26.4	1	1	34	2130	9	76.4	0.3921	1.3076	63.36	0.109	4528	1.5073	1.879	0.3921	76.4	1				1
27.3	18.4	2	2	39	3000	9	93	0.4452	0.4841	24.5	0.1549	8295	1.2839	1.538	0.4452	93	0
27.3	20	1	1	34	2260	9	106.2	0.5406	1.1205	53.54	0.1554	7173	1.4085	1.797	0.5406	106.2	1				1
30.7	24.7	4	3	38	3170	9	77.4	0.4365	0.5889	25.76	0.1565	5043	0.999	1.384	0.4365	77.4
26.9	21.1	1	1	40	3270	9	112.6	0.5936	0.7107	27.43	0.1828	9362	0.9916	0.965	0.5936	112.6
28.2	18.3	1	1	37	1760	9	116.7	0.4697	1.1806	40.67	0.1866	14933	1.1321	0.76	0.4697	116.7			1		1
33.3	20.1	3	2	39	3320	9	68.2	0.3298	0.8195	31.85	0.19	11043	1.0211	0.907	0.3298	68.2
26.8	27.4	1	1	38	3280	9	79	0.4433	0.7936	24.59	0.1906	7699	0.8603	0.789	0.4433	79				1
33.2	27	2	2	39	4160	9	148.6	0.7788	0.9417	34.65	0.2041	8181	1.0606	0.982	0.7788	148.6		1				1
33.5	18.8	2	1	40	3620	9	177.8	0.8957	0.9622	46.79	0.2043	9602	1.0501	1.306	0.8957	177.8
32.4	16.7	4	1	40	4210	9	203.5	1.0058	0.7233	29.09	0.2047	11283	0.8982	0.888	1.0058	203.5						1
26.8	19.5	1	1	38	3290	9	101.7	0.5258	1.0745	53.6	0.2048	8275	0.8995	1.253	0.5258	101.7
26.8	18.6	1	1	38	3290	9	101.7	0.5258	1.0745	53.6	0.2048	8275	0.8995	1.253	0.5258	101.7
33.2	24	3	2	38	3200	9	151.9	0.7793	1.4038	56.51	0.2053	10358	1.3676	1.375	0.7793	151.9
29.6	24.9	1	1	39	3240	9	94.5	0.5062	0.87	31.36	0.2108	9126	0.8031	0.811	0.5062	94.5
27.8	19.7	4	2	38	3460	9	71.8	0.3452	0.9744	39.54	0.2109	10793	0.8634	0.946	0.3452	71.8		1
28	22.5	2	2	38	3520	9	75.8	0.3651	1.3764	59.57	0.2119	11515	1.3314	1.31	0.3651	75.8
33.3	23	3	2	39	3740	9	111.4	0.6517	0.7087	28.45	0.2167	8096	0.9473	1.132	0.6517	111.4		1
25.6	20	1	1	39	3750	9	104.2	0.5235	0.9049	36.67	0.221	10812	0.6873	0.724	0.5235	104.2
26.5	18.4	2	1	41	3410	9	208.3	0.9329	1.5812	59.72	0.2221	14979	0.7549	0.62	0.9329	208.3
30.9	21.3	4	2	38	3460	9	79.7	0.3826	0.5535	20.15	0.2262	13433	0.7437	0.616	0.3826	79.7
22.5	23	1	1	39	2880	9	155.3	0.7802	1.0241	41.5	0.2265	11079	0.7841	0.826	0.7802	155.3
33.3	20.4	3	1	38	3040	9	162.9	0.7643	1.0394	36.23	0.2316	14372	1.554	1.206	0.7643	162.9
29.1	22	1	1	41	3850	9	93.2	0.4661	0.8118	38.04	0.2318	10098	0.7326	0.944	0.4661	93.2
20.9	17	1	1	40	3210	9	131.1	0.6798	0.9041	39.98	0.234	10893	0.8999	1.021	0.6798	131.1
25.9	22.3	1	1	38	3150	9	184.4	0.9523	0.6698	26.65	0.2348	11709	1.0711	1.104	0.9523	184.4
30.9	18.3	2	2	40	3170	9	173.9	0.7463	0.9011	33.54	0.2369	16567	0.623	0.496	0.7463	173.9
32.8	19.3	4	1	41	3430	9	181.6	0.9123	1.0144	51.5	0.2373	10673	1.1889	1.581	0.9123	181.6
30.5	19.5	1	1	39	3160	9	141.6	0.6006	0.8837	30.63	0.2375	17499	1.1826	0.857	0.6006	141.6
31.7	18.9	1	1	39	2550	9	244.1	1.1483	0.7215	32.42	0.2379	13417	0.9879	0.864	1.1483	244.1
32.4	19.1	3	2	40	3890	9	98.6	0.4641	1.1524	71.4	0.2386	7731	1.0137	1.953	0.4641	98.6
28.9	15.8	2	2	38	3030	9	132.1	0.6243	0.7268	42.14	0.2403	11343	1.4739	2.183	0.6243	132.1
28.9	15.8	2	2	38	3030	9	132.1	0.6243	0.7268	42.14	0.2403	11343	1.4739	2.183	0.6243	132.1
31.1	23	1	1	38	2930	9	93.8	0.508	0.6732	24.6	0.2448	11170	1.0522	1.051	0.508	93.8
27.4	15.6	1	1	40	3380	9	162.6	0.6671	0.9454	37.91	0.2457	19266	0.9905	0.772	0.6671	162.6
27.6	22.9	2	1	40	3190	9	150.4	0.8106	0.6578	24.25	0.252	11602	0.5528	0.538	0.8106	150.4
34.3	25.4	1	1	32	1990	9	100.3	0.4862	0.8485	38.57	0.252	12708	0.5694	0.653	0.4862	100.3	1				1
28.7	18.1	1	1	38	3130	9	125.4	0.5191	0.7465	52.57	0.2535	9872	0.8142	1.654	0.5191	125.4
26.8	17.9	1	1	40	3150	9	160.1	0.6895	1.7993	66.57	0.2557	18445	1.906	1.437	0.6895	160.1
31.2	23.7	2	2	40	3640	9	93.3	0.5075	0.9282	42.34	0.2563	9432	0.6445	0.893	0.5075	93.3		1
25.7	20.4	2	1	40	3160	9	139.7	0.6646	0.8377	33.49	0.2588	15492	0.7738	0.695	0.6646	139.7
32	24.6	3	2	41	2900	9	96.9	0.4802	1.4791	59.87	0.2592	11419	0.7719	0.741	0.4802	96.9				1
34	19.3	1	1	35	2390	9	125.2	0.6221	1.2822	57.89	0.2596	13498	1.2782	1.404	0.6221	125.2	1				1
29	21.9	2	2	37	3070	9	102.6	0.5389	1.0722	41.41	0.2604	12587	1.1113	1.1	0.5389	102.6
32.7	23.4	1	1	40	3580	9	119.5	0.5793	0.9578	43.54	0.2609	13158	0.8109	0.93	0.5793	119.5		1
30	24.7	1	1	40	3470	9	154.6	0.7797	0.735	25.21	0.2611	11811	1.8062	1.482	0.7797	154.6		1
28.9	18.6	2	1	38	3290	9	84.1	0.3903	0.9136	33.18	0.2624	15562	1.0539	0.851	0.3903	84.1
28.9	19.5	2	1	38	3290	9	84.1	0.3903	0.9136	33.18	0.2624	15562	1.0539	0.851	0.3903	84.1
28.8	22.6	4	2	38	3330	9	75.9	0.4014	1.5966	64.7	0.263	12224	1.2373	1.34	0.4014	75.9
29.1	17.7	2	2	40	3660	9	85.5	0.3954	1.024	33.5	0.2636	16733	0.7221	0.519	0.3954	85.5
31.6	19.7	1	1	38	3160	9	228.5	1.187	1.0827	53.57	0.2643	10585	0.9996	1.388	1.187	228.5		1
28	18.5	1	1	41	4220	9	148.1	0.707	1.2229	53.68	0.2657	14644	0.9487	0.939	0.707	148.1						1
32.4	23	2	2	41	3750	9	93.6	0.4702	0.9625	36.73	0.2666	13396	1.4379	1.417	0.4702	93.6
30.1	28.2	3	3	39	3300	9	87.8	0.5204	1.3132	49.52	0.2719	8969	0.9747	1.162	0.5204	87.8			1	1
28.2	16.4	2	2	38	2980	9	137.1	0.6503	1.712	84.23	0.2746	16549	0.9831	1.104	0.6503	137.1
30.9	26	3	2	39	3880	9	130.3	0.6961	0.9081	32.9	0.2747	11954	1.4254	1.442	0.6961	130.3
30.2	26.5	1	1	40	2990	9	115.1	0.5687	0.8185	23.63	0.2751	14760	0.8383	0.608	0.5687	115.1				1
32.9	23.1	2	2	39	3820	9	149.2	0.752	0.514	25.79	0.2758	9028	0.7032	1.134	0.752	149.2
26.2	17.8	1	1	40	2890	9	103.9	0.4751	1.0421	46.79	0.2779	16534	1.1423	1.199	0.4751	103.9
29.1	20.2	1	1	40	3390	9	240.9	1.1067	1.2643	49.14	0.2787	17052	0.9547	0.848	1.1067	240.9
27	22.5	1	1	39	3090	9	122.2	0.6124	0.8433	38.61	0.2791	13260	0.8273	0.919	0.6124	122.2
33.8	19.9	2	2	39	3500	9	120.9	0.3731	1.0932	37.1	0.2796	23194	0.8578	0.546	0.3731	120.9
31.1	20	5	2	39	3280	9	89.8	0.4469	0.6984	29.64	0.2798	14917	0.9482	0.973	0.4469	89.8
26.8	16.7	1	1	39	3280	9	128.8	0.6455	0.8943	39.79	0.2798	14332	1.3655	1.533	0.6455	128.8
34.4	19.1	5	2	39	3880	9	136.9	0.7134	1.0035	49.38	0.2809	11187	0.6158	0.878	0.7134	136.9
26.6	21.2	2	2	31	1320	9	120.9	0.6169	0.9498	44.44	0.2814	12421	1.0939	1.286	0.6169	120.9	1				1
29.6	21.5	2	2	39	3680	9	147.1	0.7894	0.8626	40.31	0.2838	10713	0.6477	0.88	0.7894	147.1
29.1	18	1	1	39	3080	9	103.2	0.5066	0.786	40.81	0.2839	15142	1.7818	2.215	0.5066	103.2
28	15.6	1	1	39	2760	9	110	0.4924	0.9787	43.31	0.2839	18880	1.3651	1.278	0.4924	110
26.5	19	2	2	38	2950	9	124.9	0.5074	0.6828	32.75	0.2842	22449	1.3414	1.246	0.5074	124.9
27.6	21.9	1	1	39	2510	9	67.3	0.3494	1.0637	39.22	0.2846	15192	1.0476	0.943	0.3494	67.3
31.4	20.4	1	1	40	3370	9	110.1	0.5774	0.6328	29.85	0.2851	11878	1.3662	1.765	0.5774	110.1
28.7	17.6	1	1	39	3210	9	117.8	0.5209	0.8389	37.34	0.287	18492	1.2933	1.291	0.5209	117.8
31.8	20.2	3	1	39	3060	9	92.1	0.4454	0.8866	34.46	0.2872	16693	1.2596	1.157	0.4454	92.1
30.8	20.1	2	2	38	3580	9	95.9	0.3927	0.7268	24.31	0.2879	22352	0.6512	0.432	0.3927	95.9
32.2	26.3	2	2	40	3630	9	123.3	0.6103	1.1086	30.64	0.2888	15476	1.1388	0.849	0.6103	123.3		1
27.7	21.8	1	1	38	3450	9	140.3	0.6291	0.8603	32.26	0.2892	18643	1.504	1.26	0.6291	140.3		1		1
31.7	18	1	1	41	3240	9	127.3	0.6567	1.7072	91.62	0.2893	12227	0.675	0.996	0.6567	127.3
28	26.3	1	1	39	3520	9	125.4	0.6997	0.8778	28.34	0.2901	12712	1.2457	1.137	0.6997	125.4		1
32.1	17.5	1	1	40	3420	9	217.8	1.0796	1.174	58.67	0.2904	14041	0.6346	0.798	1.0796	217.8
32.1	17.5	1	1	40	3420	9	217.8	1.0796	1.174	58.67	0.2904	14041	0.6346	0.798	1.0796	217.8
34	18.8	2	1	39	3330	9	103.7	0.4786	0.7127	32.4	0.2906	14360	1.305	1.313	0.4786	103.7
24.5	20.3	1	1	40	4060	9	116.3	0.5729	0.6654	28.73	0.2909	15789	1.1924	1.232	0.5729	116.3		1				1
30	21.5	1	1	37	3000	9	136.1	0.7191	1.1291	48.32	0.2913	13107	1.7609	1.973	0.7191	136.1		1
25.4	23.8	1	1	39	2590	9	127.1	0.6035	1.0853	33.86	0.2914	17607	1.2843	0.907	0.6035	127.1
29.2	23.2	1	1	36	2920	9	163.9	0.9141	0.463	17.73	0.2918	11621	0.9489	0.929	0.9141	163.9	1
30.8	22.6	2	1	39	3120	9	121.3	0.6677	0.8908	31.59	0.2947	13029	0.995	0.955	0.6677	121.3
28.6	31.6	2	1	39	2900	9	118.4	0.6141	1.0487	27.71	0.2959	15025	0.7691	0.513	0.6141	118.4		1
30.8	17.3	2	2	38	3240	9	198.3	0.8737	0.6064	27.54	0.2962	20230	0.692	0.655	0.8737	198.3
30.3	23.6	1	1	38	2610	9	111.2	0.5973	0.6765	29.44	0.2962	12405	0.8554	1.019	0.5973	111.2
28.5	21	1	1	37	3310	9	134.7	0.6948	0.6844	31.97	0.2962	13354	1.2672	1.551	0.6948	134.7
25.7	19.6	2	2	39	3370	9	99.6	0.4919	1.0457	59.75	0.2979	9702	0.8924	1.626	0.4919	99.6
30.6	21.2	1	1	39	2680	9	97.7	0.5237	0.7676	30.36	0.2986	13532	0.7034	0.755	0.5237	97.7
24.9	20	1	1	39	3060	9	107.8	0.5567	1.1407	45.39	0.2987	14895	1.075	1.076	0.5567	107.8
31.2	20.6	1	1	39	3840	9	99.6	0.5312	0.6225	27.43	0.3001	12735	0.9734	1.165	0.5312	99.6
30	19.1	2	2	38	3260	9	123.2	0.5634	1.0866	50.12	0.3003	15053	0.652	0.66	0.5634	123.2
33.6	23.8	1	1	40	2960	9	88.8	0.4831	0.7043	22.13	0.303	14109	1.6354	1.39	0.4831	88.8
33.8	22.2	1	1	40	2950	9	118.7	0.6145	1.0772	54.93	0.3031	11460	1.4156	2.132	0.6145	118.7
29.8	19	1	1	38	3560	9	78.3	0.4115	0.5096	23.04	0.3039	13247	0.9058	1.131	0.4115	78.3
36.8	27.2	4	2	37	2780	9	122.7	0.663	1.6206	71.45	0.3052	8727	1.2465	1.921	0.663	122.7		1
30	20.6	1	1	40	3220	9	122.2	0.6175	0.3951	17.33	0.3059	15436	0.7293	0.792	0.6175	122.2				1
32.2	20.2	1	1	41	3050	9	144.3	0.6907	1.0391	38.03	0.3064	18293	0.9154	0.778	0.6907	144.3
29.7	21.6	1	1	39	3100	9	116.5	0.6388	0.8342	33.41	0.3078	12927	1.0547	1.153	0.6388	116.5			1	1
28.4	23.4	1	1	40	3710	9	169.5	0.9394	0.6023	27.2	0.3088	10288	1.0199	1.429	0.9394	169.5
24.2	22.9	1	1	39	3460	9	132.2	0.6896	0.8673	33.91	0.3094	15149	1.3335	1.326	0.6896	132.2
30.3	27.2	2	2	38	3280	9	119	0.6415	1.0744	37	0.3104	14553	1.0058	0.91	0.6415	119
30.2	17.6	1	1	39	3290	9	94.3	0.464	1.2933	59.36	0.3106	16427	1.0699	1.183	0.464	94.3
21.2	24.1	1	1	39	3210	9	113.3	0.6233	0.9023	33.36	0.3117	13185	1.2199	1.032	0.6233	113.3
33.1	18	2	2	41	3280	9	86.8	0.4443	0.7703	31.13	0.3128	15852	1.0657	1.073	0.4443	86.8
32.9	19.1	4	1	38	2450	8	99.8	0.5164	0.8973	39	0.313	14126	0.9568	0.907	0.5164	99.8					1
29	21.4	2	1	39	3550	9	208.8	1.03	0.6433	23.17	0.3132	17163	1.2184	0.883	1.03	208.8
26.5	26.8	1	1	40	3730	9	108.9	0.5904	0.7925	27.01	0.3139	14556	0.6046	0.545	0.5904	108.9
28.2	22	2	2	38	3150	9	100.1	0.5076	0.6249	21.23	0.3145	14092	0.9931	0.812	0.5076	100.1
31.1	18.6	3	1	39	3150	9	67.1	0.3383	0.8435	43.92	0.3145	13282	0.7662	1.117	0.3383	67.1
30.6	21.3	3	2	38	3470	9	155.1	0.8144	0.8364	34.32	0.3146	14810	0.9004	0.953	0.8144	155.1				1
31	20.2	3	2	34	2200	9	102.7	0.5283	1.0311	46.22	0.3153	14887	0.6721	0.787	0.5283	102.7	1				1
29.8	18.7	2	2	37	2880	9	184.3	0.8759	1.0322	44.38	0.3166	18701	1.0151	0.999	0.8759	184.3
30	23.1	2	2	38	3480	9	118.9	0.6592	0.5725	23.33	0.3169	12204	1.1055	1.072	0.6592	118.9
29.7	28	1	2	38	3240	9	94.7	0.3928	0.8488	38.49	0.3176	12229	0.6774	0.864	0.3928	94.7
26.3	20.9	1	1	39	3020	9	114.9	0.5276	1.0179	33.72	0.3182	20463	0.9846	0.711	0.5276	114.9
28.2	16.4	1	1	39	2890	9	103	0.4858	0.7681	38.13	0.3202	19477	1.076	1.213	0.4858	103
32.5	20.8	1	2	39	3760	9	140	0.6608	0.6408	24.03	0.3205	19626	0.6004	0.503	0.6608	140
33.2	26.6	1	1	39	3180	9	143.9	0.8163	1.3947	40.41	0.321	13728	1.321	1.057	0.8163	143.9			1
20.4	18.7	2	1	39	3350	9	180.9	0.9293	1.1467	53.94	0.3217	14611	0.8818	1.118	0.9293	180.9
27.9	21	2	2	39	3260	9	108.3	0.5823	1.5572	64.6	0.3217	14017	1.0089	1.147	0.5823	108.3
29.4	24.2	3	2	39	4000	9	150	0.7885	0.785	21.87	0.323	16819	1.107	0.772	0.7885	150
25.7	19.1	2	2	40	3540	9	74.2	0.3947	0.7741	38.22	0.323	13688	0.8194	1.111	0.3947	74.2
24.8	23.6	1	1	40	3050	9	189.7	0.9929	0.5929	23.04	0.3234	15730	1.0523	1.075	0.9929	189.7
25.9	17.4	2	1	39	2610	9	120.3	0.5282	0.6192	26.9	0.3246	21208	0.978	0.9	0.5282	120.3
25.9	21.3	2	1	39	2610	9	120.3	0.5282	0.6192	26.9	0.3246	21208	0.978	0.9	0.5282	120.3
32.9	23.4	1	1	39	3820	9	93.2	0.5295	0.9914	38.97	0.3246	12226	1.4031	1.611	0.5295	93.2
26.9	22.6	2	1	39	3320	9	84.8	0.4472	0.7281	27.13	0.325	15230	0.9853	0.866	0.4472	84.8
31.4	19.8	1	1	41	3540	9	121.1	0.5932	0.8751	35.74	0.3251	18205	1.2135	1.17	0.5932	121.1
29.2	15.6	1	1	39	3460	9	182.8	0.785	1.2866	65.23	0.3252	22774	1.4739	1.605	0.785	182.8
29.6	18.7	1	1	40	3620	9	175.7	0.7961	0.5072	22	0.3258	21222	1.2419	1.153	0.7961	175.7
32.1	20.2	1	2	38	2980	9	148.6	0.6827	1.0549	41	0.3258	19934	1.1765	1.045	0.6827	148.6
27.1	20.4	1	1	40	3970	9	105.6	0.5367	0.9548	41.47	0.3261	16288	0.7709	0.834	0.5367	105.6
34.5	22.9	3	2	39	3140	9	91.8	0.4702	0.9099	31.96	0.3263	17070	0.8352	0.714	0.4702	91.8
36.6	19.7	2	2	38	3330	9	48.2	0.246	1.4462	57.85	0.3263	15632	1.475	1.607	0.246	48.2
27.8	20.8	1	1	41	3740	9	121.7	0.5932	1.6481	65.29	0.3272	17918	1.0289	0.939	0.5932	121.7
29	19.8	1	1	41	4060	9	146.6	0.748	1.0495	45.67	0.3281	14463	0.9972	1.188	0.748	146.6						1
26.2	17.5	1	1	41	3620	9	176.1	0.8285	1.1576	69.31	0.3291	14691	1.1965	1.872	0.8285	176.1
33.2	19.6	2	2	41	3720	9	130.1	0.6266	0.6017	23.55	0.3297	19302	0.75	0.668	0.6266	130.1				1
29.9	23.6	1	1	38	3130	9	177.4	0.9899	0.8607	39.02	0.3298	10090	0.8696	1.279	0.9899	177.4		1
34.3	22.5	2	1	40	3780	9	103.2	0.5043	1.5155	48.75	0.33	18132	1.2978	1.027	0.5043	103.2
32.9	19.1	1	1	39	3070	9	160.4	0.763	1.006	40.22	0.3305	19785	1.2048	1.119	0.763	160.4
30.3	21.1	1	1	38	3230	8	110.2	0.5523	1.1328	44.47	0.3306	17767	1.1143	1.058	0.5523	110.2
27.3	20.1	2	1	39	3710	9	56.2	0.3023	1.2453	56.16	0.3311	13163	0.9543	1.212	0.3023	56.2
30.4	20.3	1	1	40	4190	8	159.2	0.8565	0.8167	36.83	0.3312	13170	0.8055	1.023	0.8565	159.2						1
33.2	18.9	1	1	39	3130	9	124.7	0.5701	1.4153	60.5	0.3316	21278	1.5637	1.443	0.5701	124.7
28.8	17.6	2	2	40	3700	9	145.4	0.5841	0.4835	20.62	0.3322	22536	0.839	0.685	0.5841	145.4
27.1	23	1	1	39	3230	9	105.8	0.5497	0.912	34.84	0.3324	15968	1.1464	0.939	0.5497	105.8		1	1
30.3	22.7	1	1	40	2770	9	132.7	0.6464	0.8854	38.97	0.3324	18405	0.7201	0.772	0.6464	132.7
28.1	21	1	1	40	3710	9	229.9	1.1423	1.2146	44.21	0.3324	17379	1.233	1.138	1.1423	229.9
30.1	18.1	1	1	37	2100	9	104.1	0.4944	0.8168	32.75	0.3328	19980	1.28	1.151	0.4944	104.1		1	1		1
29.8	22.6	1	1	39	3900	9	163.6	0.8734	1.1685	38.04	0.3329	16086	1.149	0.956	0.8734	163.6
30.8	22	2	2	39	3360	9	87.4	0.4313	0.7784	41.91	0.3329	7520	0.6666	1.142	0.4313	87.4
32.4	19.8	1	1	41	3960	9	154.4	0.7189	0.725	31.58	0.333	19197	0.9153	0.949	0.7189	154.4
27.7	29	1	1	37	2440	8	57.3	0.3362	0.8801	25.76	0.3334	13179	0.7213	0.618	0.3362	57.3		1			1
31.3	18	1	1	39	2930	9	129.3	0.5794	0.9917	44.93	0.3342	20901	1.1874	0.995	0.5794	129.3
32.2	23.7	3	3	39	3080	9	134.8	0.7127	1.1773	44.93	0.3346	15971	1.102	1.086	0.7127	134.8
27.8	22	1	1	40	3350	9	91.2	0.4712	0.6723	24.38	0.3355	15985	1.0244	0.991	0.4712	91.2
30	20.1	2	1	36	3240	9	131.5	0.7206	0.7849	28.07	0.3365	15011	0.8321	0.801	0.7206	131.5	1
34.4	19.2	4	2	40	3080	9	148.2	0.7038	1.3523	54.22	0.3375	20265	1.3002	1.209	0.7038	148.2
33.1	20.7	1	1	40	3950	9	162.4	0.8115	0.8968	35.39	0.3397	18356	1.2582	1.197	0.8115	162.4
33.4	20.2	2	2	38	3400	9	201.6	1.027	1.1617	50.25	0.3402	16922	1.4425	1.558	1.027	201.6
25.1	18.2	1	1	40	2910	9	106.5	0.5511	1.2116	56.28	0.3403	15252	1.0816	1.321	0.5511	106.5
27.9	21.5	1	1	39	4010	9	68.2	0.3634	0.5672	26.84	0.3404	13015	1.1853	1.618	0.3634	68.2						1
34.2	21.4	1	1	40	3020	9	114	0.608	0.9951	43.85	0.3404	14444	1.5824	1.894	0.608	114				1
28.7	24	1	1	139	3140	9	128.8	0.6307	1.7633	61.23	0.3405	18529	0.9749	0.83	0.6307	128.8		1
32.6	20.7	2	2	39	3090	9	118.6	0.6143	0.8548	33.84	0.3409	16909	1.1301	1.129	0.6143	118.6
26.4	20.3	1	1	39	3660	9	78.7	0.4115	0.9195	47.45	0.3414	11356	1.3361	1.704	0.4115	78.7
28.9	20.8	1	1	41	3910	9	164.2	0.8699	1.9885	94.53	0.3426	14415	2.6647	3.361	0.8699	164.2
29.4	18	1	1	40	3630	9	156.1	0.7399	1.2214	59.65	0.3443	19419	1.399	1.587	0.7399	156.1
32.4	21.5	4	2	39	3660	9	125.8	0.6383	1.0818	57.11	0.3444	13496	0.6367	0.972	0.6383	125.8
31	24.3	3	1	39	3570	9	151.5	0.7736	0.5008	26.99	0.3447	10565	0.629	1.09	0.7736	151.5
27.2	21.8	1	1	40	3620	9	104.1	0.5686	0.7931	33.49	0.3447	13992	1.0666	1.298	0.5686	104.1
29.2	21.2	2	1	39	3230	9	89.7	0.4535	1.0554	35.03	0.345	17122	0.634	0.591	0.4535	89.7				1
28.4	21.6	2	1	41	3990	8	101.1	0.5394	1.0584	41.24	0.3468	15450	1.4507	1.35	0.5394	101.1
27.1	18.7	1	1	39	2810	9	105.3	0.497	0.6613	24.8	0.347	21245	1.049	0.9	0.497	105.3
26.4	19.7	3	1	39	3290	9	109.8	0.531	0.961	37.35	0.3471	20176	1.3127	1.166	0.531	109.8
26.2	19.5	4	2	40	3300	9	120.3	0.5537	0.6348	25.61	0.3473	21292	0.9348	0.709	0.5537	120.3
33.3	18	1	1	38	2610	9	87	0.4519	1.3819	68.37	0.3476	13922	1.0609	1.473	0.4519	87
29.7	28.6	1	1	37	3020	9	100.9	0.5151	0.8939	27.76	0.3479	15686	1.5979	1.206	0.5151	100.9
32.5	19.1	2	2	39	3490	9	132.7	0.6035	0.7068	32.69	0.3483	22187	0.768	0.779	0.6035	132.7
29.7	19	1	1	39	3220	9	134.4	0.6901	0.9291	40.89	0.3486	15929	0.9426	0.898	0.6901	134.4
34.5	27.3	2	2	39	3520	9	98.8	0.5729	0.7817	25.11	0.3488	13905	0.9558	0.887	0.5729	98.8
26.9	19.5	2	2	40	4040	9	193.5	0.9443	0.8624	40.13	0.3488	18713	1.3139	1.461	0.9443	193.5						1
30.3	19.8	1	1	40	3890	9	126.7	0.6429	0.6768	29.48	0.349	17481	1.0314	1.117	0.6429	126.7
31.9	26.3	1	1	40	3650	9	88.5	0.5144	0.683	26.73	0.3496	11987	1.211	1.462	0.5144	88.5
27.8	22.4	1	1	39	3290	9	88	0.493	1.2848	55.57	0.3514	12236	0.9867	1.341	0.493	88
28	21.3	1	1	39	3820	9	97.4	0.5027	0.7711	30.72	0.3515	17548	1.4739	1.476	0.5027	97.4				1
27.8	23.7	1	1	38	2880	9	81.5	0.4618	0.8344	28.26	0.3516	15715	0.9936	0.922	0.4618	81.5
25.1	20.4	1	1	38	3160	9	203.2	1.0179	0.8281	44.68	0.3517	14099	0.5885	0.882	1.0179	203.2
26.7	22.7	1	1	39	3260	9	111.9	0.5772	0.826	31.92	0.352	16388	1.193	1.235	0.5772	111.9
33.4	19.5	2	1	39	4180	9	136.3	0.4939	0.7422	29.93	0.3527	9723	0.8901	1.025	0.4939	136.3		1				1
25.6	22.2	1	1	39	2980	9	94.3	0.4993	0.8451	32.37	0.3528	17927	0.877	0.851	0.4993	94.3
34.3	19.1	1	1	39	3440	9	126.2	0.637	1.0844	50.22	0.353	17243	1.6048	1.854	0.637	126.2
28.4	19.9	1	1	39	3350	9	178.7	0.9344	0.7065	35.41	0.3531	13110	0.7231	1.053	0.9344	178.7
26.4	17.2	2	1	40	3250	9	125.5	0.5758	0.9735	41.01	0.3531	23659	1.2511	1.125	0.5758	125.5				1
27.5	25.8	2	1	38	2600	9	92.2	0.5178	1.0664	42.81	0.3531	13594	1.5613	1.806	0.5178	92.2				1
29.5	18.1	2	2	39	3310	9	128	0.605	0.7883	41.98	0.3532	16071	0.9408	1.345	0.605	128
31.8	20.3	2	2	40	2730	9	81.2	0.4133	1.194	57.05	0.3535	16315	0.7361	0.909	0.4133	81.2
30.8	19	1	1	38	2830	9	88.8	0.4685	0.8276	34.07	0.3536	17719	1.4432	1.507	0.4685	88.8
32.7	18.3	1	1	41	3300	9	90.4	0.4643	1.3058	67.5	0.3537	13562	1.6703	2.529	0.4643	90.4
28	17.2	1	1	39	3470	9	186.9	0.8482	0.7671	40.2	0.3538	21462	1.1821	1.382	0.8482	186.9
24.7	21.2	1	1	38	2870	9	131	0.6646	0.795	34.52	0.3549	13856	1.0431	1.13	0.6646	131
30	18.6	1	1	38	2800	9	138.2	0.6863	0.8985	44.76	0.3549	17105	1.1578	1.454	0.6863	138.2
27.8	20.3	1	1	40	3250	9	120.4	0.5873	0.8415	34.61	0.355	20025	1.4128	1.366	0.5873	120.4
30.5	16.2	3	2	39	3470	9	257.1	1.2661	0.7943	36.4	0.355	18748	0.8941	0.988	1.2661	257.1
27	21	1	1	40	3440	7	43.1	0.235	1.0628	46.78	0.3554	13779	0.8755	1.102	0.235	43.1
28.8	23.5	2	2	40	3260	9	110.7	0.5795	0.8276	34.54	0.3558	18081	1.3613	1.429	0.5795	110.7
32	20.6	1	1	40	3080	9	213.5	0.9537	0.8531	37.88	0.357	23825	0.464	0.435	0.9537	213.5
32.3	26.1	1	1	41	3780	9	167.1	0.7586	0.393	10.95	0.3584	23005	0.7635	0.473	0.7586	167.1
30.7	26.8	2	2	39	3160	9	138.8	0.6918	0.6197	19.38	0.3587	19875	0.5954	0.444	0.6918	138.8		1
20.6	18.4	2	2	39	3200	9	108.1	0.5415	0.8474	45.72	0.3588	14381	1.0072	1.551	0.5415	108.1
28.4	26.6	3	2	38	4100	9	151	0.8746	1.1679	53.76	0.3589	9896	0.8516	1.372	0.8746	151						1
29.7	28.1	1	1	39	3100	9	83.4	0.4644	1.1516	39.97	0.3591	15525	1.4455	1.377	0.4644	83.4		1
30.8	19.6	1	1	40	3170	6	120.8	0.6113	0.4895	22.57	0.3598	17496	1.096	1.264	0.6113	120.8				1
29.7	27.3	1	1	39	3050	9	125	0.623	2.2011	62.8	0.36	19813	0.9484	0.649	0.623	125			1
28.4	17.8	2	1	38	3080	9	153.4	0.7216	0.5233	33.46	0.3602	16694	0.8737	1.445	0.7216	153.4
31.8	18.7	2	2	41	3380	9	105.1	0.4972	0.6453	27.96	0.3603	21451	0.8883	0.877	0.4972	105.1
32.6	20.8	3	1	38	3290	9	181	0.9078	0.8907	34.92	0.3617	19410	1.3688	1.299	0.9078	181
30.9	18.7	1	1	40	3700	9	135.5	0.6857	1.0223	47.14	0.3617	17589	1.2555	1.448	0.6857	135.5
29.2	20.6	1	1	40	3210	9	180.5	0.9429	1.3796	65.51	0.3617	15174	1.9379	2.51	0.9429	180.5
29.2	20.6	1	1	40	3210	9	180.5	0.9429	1.3796	65.51	0.3617	15174	1.9379	2.51	0.9429	180.5
33.6	23.1	1	1	41	4260	9	201.7	1.0192	0.8495	34	0.3627	18241	1.5646	1.305	1.0192	201.7			1			1
25.5	19.3	1	1	40	2740	9	194.6	0.8864	0.7876	28.9	0.363	23757	1.0346	0.819	0.8864	194.6
31.8	22.8	1	1	40	3480	9	112.8	0.6181	0.7016	25.09	0.3635	16213	1.4762	1.421	0.6181	112.8
30.5	21.5	1	1	38	3300	9	127.4	0.676	0.835	33.63	0.3641	16814	1.0625	1.148	0.676	127.4
29.6	21.3	2	2	38	3260	9	77.6	0.4004	0.5919	24.12	0.3646	16408	0.859	0.945	0.4004	77.6
27.5	18.9	2	1	40	3240	9	258.8	1.1967	1.0684	42.6	0.3647	21802	1.8014	1.6	1.1967	258.8
33	20.7	2	1	38	2730	9	90.8	0.4571	0.9625	44.27	0.3647	13707	1.2084	1.403	0.4571	90.8		1
30.7	18.4	3	2	39	2910	9	140.6	0.6457	0.9905	46.82	0.3648	20938	0.5263	0.589	0.6457	140.6
27.4	21.8	1	1	39	2730	9	158.1	0.8155	0.692	26.74	0.3674	17103	1.1998	1.242	0.8155	158.1
27.1	20.9	1	1	40	4340	8	162	0.8932	0.8734	37.69	0.3674	13954	0.9881	1.273	0.8932	162						1
32.8	23.1	1	1	39	3250	9	137.1	0.6212	0.7168	22.14	0.3676	24029	1.4351	0.967	0.6212	137.1
28.1	22.4	1	1	40	3420	9	137	0.6712	0.6857	24.09	0.3679	21048	1.3229	1.081	0.6712	137
26.2	22	1	1	41	3640	9	90.6	0.4888	0.6255	24.45	0.3681	16477	0.874	0.934	0.4888	90.6
35	19.1	3	2	39	3300	9	90.7	0.4131	1.0517	38.59	0.3694	24177	0.9853	0.78	0.4131	90.7
25	26.3	1	1	37	3340	9	138.1	0.7998	1.2908	48.94	0.3695	13401	0.911	1.033	0.7998	138.1
27.5	20.1	1	1	38	3360	9	156.5	0.7089	0.8484	34.12	0.3707	24409	1.3744	1.184	0.7089	156.5
26.9	18.8	1	1	40	3280	9	122	0.5458	0.7931	45.57	0.3707	20054	1.3075	1.463	0.5458	122
29.5	18.1	1	1	39	3030	9	149.3	0.7425	0.6483	30.79	0.3709	18598	0.8314	0.996	0.7425	149.3
33.1	25.2	1	1	40	3320	9	79.7	0.4059	0.9073	37.18	0.3715	15065	1.113	1.125	0.4059	79.7		1		1
33.9	21	3	2	39	3100	9	88.1	0.4406	1.072	46.17	0.3729	17781	1.1316	1.271	0.4406	88.1
27.9	18.8	1	1	38	2000	9	261.5	1.2926	0.7964	34.19	0.3733	20138	1.3067	1.347	1.2926	261.5					1
28.3	25	1	1	38	3010	9	104.1	0.5705	0.9426	39.57	0.3734	15066	0.7403	0.899	0.5705	104.1			1
28.5	19	1	1	39	3650	9	119.6	0.5836	0.4455	25.99	0.3742	12453	0.7731	1.381	0.5836	119.6		1
27.9	21.9	1	1	38	3150	9	99.9	0.5056	0.6907	29.39	0.3747	18210	1.1008	0.983	0.5056	99.9
26.3	19	2	1	41	3390	9	120.1	0.5765	0.8845	47.03	0.3751	15590	0.8576	1.278	0.5765	120.1
32.6	19.1	2	2	39	3310	9	152.7	0.7567	0.8272	33.07	0.3755	21804	0.786	0.73	0.7567	152.7
28	22	1	1	37	3170	9	201.5	1.073	0.9738	41.1	0.3757	16665	1.047	1.198	1.073	201.5
29.7	21.9	1	1	38	3500	9	123.1	0.6539	1.2723	63.08	0.3759	12627	0.6892	1.047	0.6539	123.1		1
29.7	21.9	1	1	38	3500	9	123.1	0.6539	1.2723	63.08	0.3759	12627	0.6892	1.047	0.6539	123.1		1
30.8	23.6	1	1	40	2770	9	147.6	0.7075	0.9316	35.19	0.3761	21605	0.843	0.715	0.7075	147.6
31.8	19.9	2	2	38	3740	9	156.7	0.793	1.1587	53.43	0.3769	18326	1.2061	1.391	0.793	156.7
31.2	23.6	1	1	38	3450	9	188.3	0.9261	0.9611	28.11	0.3773	21313	1.4503	1.001	0.9261	188.3		1
30.1	23.4	1	1	39	3080	9	102.6	0.4841	1.1341	35.79	0.3781	23121	1.073	0.761	0.4841	102.6
26.8	24	1	1	40	3600	9	122	0.6852	0.8228	31.54	0.3785	15183	0.9552	1.028	0.6852	122		1
26.8	24	1	1	40	3600	9	122	0.6852	0.8228	31.54	0.3785	15183	0.9552	1.028	0.6852	122		1
25.6	20.7	2	1	38	2600	9	181.7	0.7811	1.3491	45.86	0.3789	26350	1.3384	0.976	0.7811	181.7
25.6	19.2	2	1	38	2600	9	181.7	0.7811	1.3491	45.86	0.3789	26350	1.3384	0.976	0.7811	181.7
25.6	20.7	2	2	38	3250	9	181.7	0.7811	1.3491	45.86	0.3789	26350	1.3384	0.976	0.7811	181.7
25.6	19.2	2	2	38	3250	9	181.7	0.7811	1.3491	45.86	0.3789	26350	1.3384	0.976	0.7811	181.7
26.2	18.1	1	1	40	3940	9	187.6	0.8398	1.2653	63.98	0.3792	24232	1.8658	2.059	0.8398	187.6
25.7	18.9	2	1	40	3380	9	165.7	0.781	1.1146	51.83	0.3794	22235	0.9992	1.064	0.781	165.7
27.6	22	1	1	39	3360	9	95.4	0.5006	0.7577	27.42	0.3797	18747	0.9815	0.904	0.5006	95.4
32.4	22	1	1	41	4680	9	122.5	0.6213	0.6795	25.48	0.3801	18751	1.2776	1.251	0.6213	122.5						1
29.6	23.4	1	1	39	3860	9	93.2	0.5108	0.8918	29.78	0.381	17295	0.6703	0.6	0.5108	93.2
27.6	19.6	1	1	39	3620	9	132.6	0.6865	1.0764	47.73	0.381	17790	0.8232	0.935	0.6865	132.6
26.5	19.5	2	1	39	3000	9	120.1	0.6275	0.9937	43.36	0.3815	17517	1.4954	1.688	0.6275	120.1
28.2	18.2	1	1	41	3650	9	148.7	0.6744	0.8922	38.07	0.3816	23537	0.9785	0.96	0.6744	148.7				1
31.9	20.3	2	1	39	3390	9	161.1	0.8292	0.8418	31.53	0.3817	19535	1.1675	1.089	0.8292	161.1
34.1	24.2	2	2	37	3430	9	94.7	0.4938	0.8517	37.05	0.3833	15451	0.8514	1.067	0.4938	94.7
31.9	25.5	2	2	38	3220	9	189.1	1.0917	1.3975	46.9	0.3838	14005	1.1776	1.271	1.0917	189.1				1
32.4	23	1	1	40	3680	9	116.1	0.6058	0.8964	30.44	0.384	19395	1.0171	0.859	0.6058	116.1		1
33.2	19.3	4	3	38	3800	9	83.8	0.4582	0.8883	38.46	0.3841	16971	1.2785	1.477	0.4582	83.8
30.9	22.1	1	1	41	3390	9	82.1	0.476	0.5254	21.44	0.3843	14601	0.6905	0.83	0.476	82.1				1
27.9	23.9	3	1	38	3610	9	133.5	0.6133	0.5554	17.49	0.3844	21247	1.1443	0.789	0.6133	133.5
27.7	20.7	1	1	41	2960	9	114.8	0.5832	0.8053	34.05	0.3844	18565	0.7522	0.67	0.5832	114.8
27.4	20.8	1	1	39	2870	9	262.3	1.1012	1.7873	63.29	0.3846	27908	0.5642	0.418	1.1012	262.3
30.9	21.5	1	1	40	3260	8	100.1	0.4967	0.8487	43.35	0.3848	14032	0.8951	1.375	0.4967	100.1		1
29.2	21	2	2	39	3200	9	184.6	0.857	1.1726	45.23	0.3848	24265	1.0017	0.869	0.857	184.6
25.1	18.6	3	1	37	3380	9	200.8	0.9251	0.6158	39.56	0.3851	12958	0.7274	1.422	0.9251	200.8
30.9	20	1	1	40	3690	9	130.3	0.5842	0.812	30.45	0.3852	24831	0.8415	0.705	0.5842	130.3
26	20.1	2	1	38	3510	9	142.6	0.737	0.7322	33.4	0.3853	14926	0.8541	1.15	0.737	142.6
33.1	26.7	1	1	40	3450	9	167.4	0.9169	1.029	31.91	0.3855	17707	1.1085	0.938	0.9169	167.4
28	24.8	1	1	38	3080	9	148.1	0.7449	0.9371	30.98	0.3856	19936	1.0017	0.838	0.7449	148.1
33.3	19.5	2	1	40	3010	9	137.7	0.7249	1.1477	49.43	0.3857	17473	1.3261	1.529	0.7249	137.7		1
26.6	17.1	1	1	40	3450	9	181.3	0.8414	0.6472	28.95	0.3867	23793	0.8368	0.837	0.8414	181.3
33.1	28.1	3	2	40	3580	9	134	0.7438	0.8038	37.17	0.3872	10114	1.027	1.685	0.7438	134
34.2	27.4	1	1	38	3520	9	121.9	0.7508	1.1669	37.44	0.3872	12885	1.1112	1.127	0.7508	121.9
34.3	20.8	7	3	39	3830	9	136.4	0.6258	0.9787	57.58	0.3873	11459	0.6372	1.256	0.6258	136.4
31.6	23.2	1	1	40	3520	9	182.2	1.0712	0.7847	33.47	0.3874	12894	1.0441	1.412	1.0712	182.2
27.9	21.3	2	2	38	3550	9	156	0.8212	0.8797	37.89	0.3876	17560	0.7879	0.885	0.8212	156
26.3	20.7	1	1	41	3460	9	122	0.6326	0.689	30.47	0.3896	18140	0.9625	1.092	0.6326	122
29.8	17.9	2	1	41	3390	9	124.4	0.5586	1.7063	75.13	0.3896	25773	0.867	0.81	0.5586	124.4
27.5	18.8	1	1	38	2940	9	139.3	0.6798	0.6281	29.23	0.3897	20907	1.2582	1.399	0.6798	139.3
32	17.4	1	1	38	3330	9	92.9	0.4616	0.9427	42.56	0.3897	20260	0.904	0.993	0.4616	92.9
29.5	20.5	2	1	38	3400	9	288.8	1.537	0.9773	36.86	0.3903	18404	1.5419	1.513	1.537	288.8
28.2	23.8	4	2	39	3340	9	171	0.9301	1.1375	50.31	0.3906	15218	0.7241	0.913	0.9301	171		1
29.9	21.6	1	1	40	2930	8	150.6	0.7241	0.5697	24.02	0.3914	22655	1.3038	1.273	0.7241	150.6
22.8	21.8	1	1	40	3570	9	225.7	1.1392	0.8986	32.4	0.3916	21053	1.389	1.199	1.1392	225.7
29.8	20.7	1	1	35	2210	8	135.3	0.7025	1.4427	53.19	0.3917	20907	0.771	0.694	0.7025	135.3	1				1
28.4	23.7	2	1	40	3710	9	118.1	0.6117	0.6133	24.28	0.3923	19455	0.8578	0.857	0.6117	118.1
31.1	18.1	1	1	39	3120	9	120.1	0.5973	0.9226	44.99	0.3931	18075	0.9599	1.148	0.5973	120.1
30.3	23.9	1	1	39	3720	9	138.9	0.7706	0.7231	28.35	0.3932	16151	0.7448	0.808	0.7706	138.9
31.5	20.5	2	1	39	3620	9	144.1	0.6239	0.9748	35.74	0.3938	28147	0.808	0.607	0.6239	144.1			1
31.5	20.5	2	1	39	3620	9	144.1	0.6239	0.9748	35.74	0.3938	28147	0.808	0.607	0.6239	144.1			1
30.7	23.3	1	1	39	3710	9	199.7	1.039	1.0008	43.56	0.394	14022	1.5744	1.789	1.039	199.7
27.3	20.1	1	1	38	2910	9	171.4	0.8084	0.618	25.07	0.3943	23964	1.0793	0.975	0.8084	171.4
31.4	25.3	3	2	39	3330	9	137.4	0.7275	1.1066	50.96	0.3943	15582	0.7774	0.826	0.7275	137.4
26.8	22.5	7	4	37	3380	9	149.7	0.7939	1.2489	59.57	0.3947	14687	0.9875	1.108	0.7939	149.7
34.1	25.4	1	1	39	2850	9	80.4	0.4497	0.59	18.96	0.3952	17230	1.08	0.954	0.4497	80.4				1
28.3	18.8	2	1	39	3050	9	138	0.6722	0.6061	26.68	0.3953	21889	1.0238	1.066	0.6722	138
29.6	18.8	1	1	39	3000	9	232.9	1.2053	0.6592	26.19	0.3957	19953	1.1652	1.25	1.2053	232.9
28.6	19.6	1	1	41	4260	0	190.8	0.9793	1.3613	64.12	0.3959	18003	0.9332	1.146	0.9793	190.8						1
28	18.3	1	1	40	3660	9	128.4	0.5892	0.9843	41.81	0.3962	25252	0.9387	0.864	0.5892	128.4
31.8	19.8	1	1	38	2790	9	145.8	0.7051	0.595	26.51	0.3963	22219	1.15	1.239	0.7051	145.8
32.2	19.8	3	2	37	3010	9	115.5	0.5447	1.091	44.26	0.3968	24112	1.1933	1.078	0.5447	115.5
28.7	21.2	3	1	39	3390	9	123.1	0.589	0.6809	26.95	0.3969	23515	0.7623	0.682	0.589	123.1
28.2	20.4	1	1	40	3600	9	142.2	0.7786	0.7054	31.8	0.397	14433	0.9585	1.285	0.7786	142.2
28.4	17.4	1	1	37	2660	9	100.3	0.4166	1.0532	37.83	0.3971	30363	0.9001	0.643	0.4166	100.3
28.3	19.6	1	1	41	4120	9	103.1	0.49	0.8738	37.57	0.3976	23486	1.1116	1.094	0.49	103.1						1
32.2	23.4	1	1	39	2870	9	159.5	0.7713	0.6785	18.59	0.3977	22936	1.18	0.762	0.7713	159.5
32.7	22.4	1	1	39	3050	9	189.3	0.9918	0.6641	28.27	0.3979	17592	1.1104	1.044	0.9918	189.3
29.4	21.2	1	1	39	3350	9	161.7	0.7336	1.2215	37.64	0.398	25949	1.1363	0.765	0.7336	161.7
31.5	19.5	1	1	39	3120	9	151.4	0.7773	0.9679	38.91	0.3989	20105	0.9848	1.019	0.7773	151.4
29.7	17.1	1	1	39	3030	9	211.9	0.8232	1.0558	42.32	0.3997	34235	0.8838	0.661	0.8232	211.9
30.4	19.2	1	1	39	3100	9	105.9	0.5655	0.8884	37.31	0.4004	17667	1.0687	1.189	0.5655	105.9
27.4	30.8	1	1	37	3560	9	69.6	0.3475	0.8281	16.95	0.4005	20467	1.021	0.594	0.3475	69.6		1
32.8	16.9	3	2	39	3100	9	166	0.7167	1.5786	68.14	0.401	27357	1.4236	1.319	0.7167	166
31.6	17.9	2	2	39	3420	9	111	0.5231	0.6289	27.42	0.4011	24036	0.7517	0.744	0.5231	111
32.8	21.3	2	2	38	4080	9	172.8	0.8295	0.837	32.39	0.4017	22383	0.8684	0.82	0.8295	172.8						1
29.6	21.6	2	1	39	3600	9	223.9	1.116	0.9642	35.55	0.4021	22126	1.6072	1.399	1.116	223.9
28.1	21.7	1	1	41	3240	9	123.7	0.5937	0.9284	31.09	0.4025	23957	0.602	0.472	0.5937	123.7
32.6	18.8	2	1	37	2980	9	161.1	0.7479	0.9628	37.14	0.4028	25399	0.7496	0.635	0.7479	161.1
27.4	21	1	1	38	3020	9	82.3	0.4008	0.5893	31.43	0.4029	14060	1.1934	1.969	0.4008	82.3
26.2	17.9	1	1	40	3300	9	85.8	0.3949	0.8302	40.13	0.4037	24628	1.5143	1.639	0.3949	85.8
26.5	22.6	1	1	33	2750	5	88.9	0.4701	1.2406	52.01	0.4037	17582	1.21	1.226	0.4701	88.9	1	1
30.6	17.3	4	1	38	2980	9	87.1	0.3997	1.0463	44.44	0.4038	25740	1.0572	0.973	0.3997	87.1
28.3	21.1	1	1	39	3700	9	124.3	0.5431	0.7962	26.22	0.4045	28264	1.9108	1.319	0.5431	124.3
28.4	26.9	3	2	39	3880	9	147.1	0.8826	1.0464	34.06	0.4047	15867	1.2181	1.169	0.8826	147.1
24.1	21	1	1	39	3000	9	119.7	0.5662	0.7448	32.27	0.4049	24105	1.0393	1.026	0.5662	119.7
32.8	22.7	1	1	40	3410	9	173.2	0.6979	0.617	22.1	0.4052	27968	1.0678	0.739	0.6979	173.2
24.1	21.2	1	1	38	3340	9	156.4	0.7944	1.0503	40.28	0.4054	21266	1.0074	0.978	0.7944	156.4
26.6	19.6	2	2	39	2980	9	247.9	1.0677	0.5425	20.07	0.4059	29278	1.4949	1.127	1.0677	247.9				1
28.3	22.9	1	1	38	2920	9	139.4	0.6759	1.215	49.36	0.4059	21769	1.0447	1.054	0.6759	139.4		1
33.2	17.1	1	1	39	4080	9	157.3	0.7942	1.1872	63.99	0.4061	18845	1.449	2.036	0.7942	157.3						1
29.6	19.5	3	2	38	3300	9	171	0.8593	0.7191	30.01	0.4068	21315	0.6992	0.734	0.8593	171
32.7	20.3	1	1	40	3940	9	187.6	0.9647	1.2795	67.17	0.4068	14500	0.862	1.338	0.9647	187.6
24.9	23.1	1	1	40	3670	9	164.9	0.8317	0.9736	32.02	0.4069	20922	0.9233	0.771	0.8317	164.9				1
31.4	22.1	1	1	40	3450	9	90.6	0.4998	0.6855	24.21	0.407	17918	1.3408	1.285	0.4998	90.6
33.8	26.3	1	1	36	3440	9	181	1.0162	0.9814	35.75	0.4071	13366	1.251	1.27	1.0162	181	1		1
29.5	18.3	2	2	40	3180	9	123.5	0.5928	0.6895	40.69	0.4073	16393	0.8595	1.398	0.5928	123.5
25.9	18.9	1	1	40	3120	9	157.2	0.7424	1.0108	46.85	0.408	23830	0.7043	0.749	0.7424	157.2				1
26.9	23.1	1	1	40	4530	9	154.9	0.7906	0.9105	36.99	0.4084	20806	1.0378	1.047	0.7906	154.9						1
26.4	18.4	2	2	39	3320	9	142	0.6866	0.7324	35.97	0.4085	16385	1.2742	1.519	0.6866	142
30.7	18.6	2	2	40	3400	9	101.6	0.5304	0.679	30.21	0.4086	20295	0.9352	1.05	0.5304	101.6
30.4	21	2	1	41	3780	9	209.4	0.8678	1.1684	38.58	0.4087	30143	0.8162	0.564	0.8678	209.4
25.9	18	3	1	39	3160	9	134.9	0.7123	0.8249	38.45	0.409	16831	1.0202	1.312	0.7123	134.9
30.4	22	1	1	38	3240	9	212.9	1.1674	1.3486	54.01	0.409	17175	1.4578	1.636	1.1674	212.9
29.9	21.1	1	1	38	2560	9	140.8	0.6808	0.8009	30.6	0.4091	22495	0.4182	0.393	0.6808	140.8
27.4	19.1	2	2	39	2900	9	133.3	0.6836	0.9999	50.58	0.4091	16766	1.2474	1.747	0.6836	133.3
33.7	22.8	1	1	38	3610	9	95.8	0.5504	0.7246	30.07	0.4092	15823	1.3049	1.578	0.5504	95.8			1
32.3	24.8	2	2	39	3310	9	79.9	0.4715	1.0272	36.28	0.4092	12048	0.6705	0.857	0.4715	79.9		1
30.3	17.3	2	1	41	3150	9	185.7	0.9488	0.8512	41.37	0.4093	20392	0.9121	1.103	0.9488	185.7
31.7	21.3	1	1	40	3320	9	98.5	0.5481	0.7159	32.69	0.4096	16004	1.1584	1.524	0.5481	98.5
30.4	18.3	5	2	39	3380	9	92	0.4798	0.5757	26.38	0.4097	18107	0.4683	0.569	0.4798	92
30.5	20.6	1	1	40	3030	9	71.7	0.3791	0.9577	38.81	0.4097	19042	1.1182	1.178	0.3791	71.7
31.5	18.7	1	1	38	2860	9	147.1	0.6466	1.0757	45.47	0.4097	28401	1.1293	0.993	0.6466	147.1
32.3	20	1	1	41	3590	9	129.3	0.6421	1.0936	37.5	0.4098	22860	0.9767	0.791	0.6421	129.3
30.5	22.9	1	1	39	3950	9	101.1	0.4772	1.0045	37.67	0.4099	25099	1.2926	1.109	0.4772	101.1
29.2	20.6	1	1	38	3060	9	90.9	0.4604	0.9014	37.11	0.4101	21183	0.6388	0.667	0.4604	90.9
28.1	19.3	3	2	38	3910	9	120	0.6073	0.6497	29.96	0.4108	19974	1.1664	1.381	0.6073	120
32.6	24.6	1	1	40	4050	9	147.7	0.8611	0.7162	25.59	0.411	15318	1.1945	1.288	0.8611	147.7		1				1
29.9	27.5	4	2	39	3550	9	89.8	0.5307	1.8715	65.14	0.4112	14910	1.3906	1.448	0.5307	89.8
26.3	19.7	1	1	40	4350	9	165.8	0.7958	1.3682	47.58	0.4115	23956	1.7453	1.299	0.7958	165.8						1
27.5	19.2	1	1	37	3880	9	178.6	0.9188	0.5876	26.34	0.4116	19438	0.6909	0.788	0.9188	178.6
32.4	20.4	2	2	38	3380	9	111.4	0.5765	0.7868	35.52	0.4116	20757	1.5231	1.72	0.5765	111.4
32.4	20.4	2	1	39	3370	9	111.4	0.5765	0.7868	35.52	0.4116	20757	1.5231	1.72	0.5765	111.4
31.1	17.4	3	1	40	3580	9	149.3	0.7232	1.0608	52.64	0.413	21671	1.3938	1.656	0.7232	149.3		1
33.6	21.3	2	2	40	3740	9	138.5	0.6639	0.7394	26.99	0.4132	24603	0.7128	0.591	0.6639	138.5
28.6	20.9	4	2	39	3190	9	151.1	0.7057	0.9355	38.58	0.4132	25541	1.302	1.184	0.7057	151.1
29.6	19.6	1	1	40	3450	9	166.1	0.7698	0.7336	28.38	0.4133	26139	0.8454	0.717	0.7698	166.1
29.3	22	1	1	38	3000	9	157.7	0.8563	0.9898	38.25	0.4134	18284	0.8307	0.884	0.8563	157.7
34.4	21.5	3	2	38	3300	8	213.6	1.114	2.0917	98.75	0.4136	16751	1.5009	1.746	1.114	213.6
26.2	16.3	1	1	40	3310	9	115.5	0.5683	1.1204	62.31	0.4141	17130	0.8746	1.327	0.5683	115.5
32.1	17.6	1	1	40	3020	9	174.5	0.7716	1.4302	54.93	0.4147	27401	0.771	0.652	0.7716	174.5		1
29.9	22	2	1	41	4150	8	163.3	0.7947	0.9528	30.88	0.4148	22964	0.673	0.534	0.7947	163.3				1		1
30.5	19.6	1	1	39	3050	9	117.8	0.5847	0.7563	33	0.4152	20068	0.8425	0.951	0.5847	117.8			1	1
33.3	19.8	1	1	41	3630	9	179.8	0.9393	0.9694	46.03	0.4155	17433	0.826	1.103	0.9393	179.8				1
28.8	21.8	1	1	39	3460	9	166.9	0.8495	0.668	33.17	0.4156	18267	0.7086	0.963	0.8495	166.9
31.4	19.1	4	1	41	3350	9	247.2	1.1061	2.6788	113.06	0.416	26669	1.107	0.925	1.1061	247.2
31.4	19.1	4	1	41	3350	9	247.2	1.1061	2.6788	113.06	0.416	26669	1.107	0.925	1.1061	247.2
27.4	18.2	3	2	40	3260	9	133.5	0.6593	0.7671	43.42	0.4161	15164	1.0133	1.447	0.6593	133.5
30.2	20.3	1	1	38	2760	9	120	0.5259	1.4521	52.16	0.4161	29112	1.2348	0.92	0.5259	120
23.4	22	2	2	38	3590	9	89.1	0.4172	0.4586	28.67	0.4162	13612	1.1777	2.277	0.4172	89.1
31.8	21.5	1	1	39	3410	9	139.4	0.7545	0.8833	34.33	0.4162	18520	1.204	1.284	0.7545	139.4
32.1	19.1	3	2	39	3260	9	163.2	0.828	1.4963	65.86	0.4168	22385	1.0792	1.157	0.828	163.2
28.4	23.7	1	1	40	3200	9	138.3	0.7899	0.7845	31.42	0.4169	16985	0.7271	0.816	0.7899	138.3
24.5	20.6	2	1	37	2440	9	166.7	0.7758	1.5911	57.97	0.4169	22008	0.9602	0.769	0.7758	166.7		1			1
28.7	21.1	1	1	39	3550	9	109.4	0.5581	0.537	22.33	0.4178	19205	0.9157	1.015	0.5581	109.4		1
36.4	27.8	2	2	38	3170	9	99	0.5641	0.6898	25.61	0.418	12716	1.0649	1.142	0.5641	99		1
33	20.8	2	1	37	2940	9	105.3	0.564	1.0715	39.95	0.4181	19479	1.0396	1.046	0.564	105.3
29.4	20.3	1	1	40	3210	9	100.4	0.5366	1.1301	45.49	0.4183	20477	0.5776	0.598	0.5366	100.4
31.9	16.9	2	1	41	3010	9	144.1	0.6848	0.6382	31.41	0.4184	20961	1.2307	1.538	0.6848	144.1
21.8	17.4	1	1	40	2500	9	121.4	0.5961	0.6481	32.9	0.4186	20575	0.9782	1.238	0.5961	121.4
25.4	23	1	1	40	3820	9	89	0.4797	0.8493	31.31	0.4195	19317	1.2634	1.266	0.4797	89
23.1	22.3	2	2	39	3940	9	142.5	0.7253	1.3708	52.37	0.4197	21929	1.6441	1.545	0.7253	142.5
28	25.7	1	1	34	1690	4	147.3	0.8445	0.9011	31.48	0.4201	16721	0.8067	0.806	0.8445	147.3	1				1
31.2	27.3	1	1	40	3200	9	126.9	0.6689	0.6668	20.49	0.4202	20904	1.379	1.074	0.6689	126.9
28	19.1	2	1	38	2830	6	179.2	0.8377	1.5316	63.07	0.4206	25962	1.4007	1.273	0.8377	179.2
27.6	20.6	2	2	39	3430	9	102.6	0.4996	0.5372	20.27	0.4207	22833	0.6757	0.632	0.4996	102.6
33.1	20.3	2	2	38	3050	9	109.8	0.5509	0.9414	40.63	0.421	20749	1.2504	1.123	0.5509	109.8
27.1	16.6	1	1	37	3040	9	145.3	0.6809	1.6206	71.33	0.4212	25486	0.6944	0.69	0.6809	145.3
30.7	21.6	2	1	41	3610	9	103.6	0.5147	0.6745	30.45	0.4218	21929	0.7693	0.845	0.5147	103.6
26.8	28.9	1	1	38	3450	9	156.3	0.8246	1.9191	53.92	0.4219	20899	0.928	0.667	0.8246	156.3
29.4	17.1	2	2	40	3240	9	145.9	0.7089	1.2802	70.92	0.4224	19023	0.9872	1.476	0.7089	145.9
28.8	21.1	1	1	40	3520	9	196.9	1.1597	0.7051	25.29	0.4226	16770	0.8867	0.919	1.1597	196.9
30.2	19.1	1	1	39	3160	9	172.6	0.8455	0.7784	31.79	0.4227	23670	0.9791	0.944	0.8455	172.6
29.2	19.1	2	1	38	2560	9	186.6	0.85	0.8855	32.49	0.4227	27664	1.6397	1.298	0.85	186.6
34	22.7	3	2	39	2910	9	166.5	0.8764	1.2237	44.03	0.4231	20765	0.8389	0.771	0.8764	166.5
29.7	26.3	1	1	41	3870	9	145.3	0.8145	0.9582	28.42	0.4232	18551	1.3432	1.083	0.8145	145.3
30.5	20.7	1	1	39	3240	9	163.9	0.8756	1.0701	42.58	0.4232	19296	0.9481	0.992	0.8756	163.9
30.7	14.7	4	1	36	3100	9	146.4	0.7043	1.0579	59.58	0.4235	19400	1.3412	2.019	0.7043	146.4	1
27.8	20.7	1	1	40	3190	8	117.2	0.566	0.897	32.32	0.4236	24884	1.0182	0.84	0.566	117.2
30	18.1	1	1	40	3280	9	85.4	0.4298	0.925	40.86	0.4242	21564	0.8834	0.989	0.4298	85.4
29.7	19.3	1	1	40	3620	9	157.3	0.7483	1.3551	50.13	0.4249	25649	0.5568	0.464	0.7483	157.3
31.7	18.4	2	1	40	3630	9	126.7	0.6572	0.9476	52.4	0.4253	16024	1.154	1.816	0.6572	126.7
31.7	18.3	2	1	40	3630	9	126.7	0.6572	0.9476	52.4	0.4253	16024	1.154	1.816	0.6572	126.7
30.1	16.8	1	1	39	3170	9	128.6	0.6063	0.9411	51.08	0.4254	22406	1.0541	1.372	0.6063	128.6		1
33	23	1	1	41	3880	8	151.7	0.7898	1.092	45.84	0.4256	18073	1.088	1.279	0.7898	151.7			1
33.4	23.1	2	2	40	3430	9	95.3	0.5337	0.5738	23.16	0.4257	16484	0.9483	1.099	0.5337	95.3
29.2	21.2	2	1	37	3000	9	140.4	0.752	0.8189	31.7	0.4258	18848	1.4618	1.357	0.752	140.4
27	17.9	3	1	39	3080	9	120.8	0.6021	0.9905	41.92	0.4258	22637	1.1053	1.133	0.6021	120.8		1
27.7	73.4	2	1	39	2640	9	85.6	0.4357	0.8512	45.3	0.4258	18425	0.544	0.765	0.4357	85.6
27.7	18	2	1	39	2640	9	85.6	0.4357	0.8512	45.3	0.4258	18425	0.544	0.765	0.4357	85.6
27.7	18	2	2	40	2890	9	85.6	0.4357	0.8512	45.3	0.4258	18425	0.544	0.765	0.4357	85.6
27.7	73.4	2	2	40	2890	9	85.6	0.4357	0.8512	45.3	0.4258	18425	0.544	0.765	0.4357	85.6
28.2	20.4	2	2	37	3000	9	151	0.825	0.8566	32.73	0.4259	18615	1.1902	1.227	0.825	151
26.1	26.3	1	1	38	3810	9	130	0.7458	0.959	38.47	0.4267	15015	1.0396	1.305	0.7458	130			1
22.9	21	3	1	40	3170	9	97.8	0.4834	1.0806	46.39	0.4268	23028	0.8546	0.881	0.4834	97.8
27.4	16.7	1	1	35	2860	9	102.7	0.4625	1.0562	42.47	0.427	27066	1.193	1.074	0.4625	102.7	1
29.8	20.1	2	2	40	3640	9	137.9	0.7025	1.0336	44.71	0.4271	21244	1.0889	1.176	0.7025	137.9
28.3	18.4	1	1	39	3180	0	123.5	0.6161	0.8718	47.37	0.4271	16436	1.042	1.409	0.6161	123.5
31.2	16.9	1	1	38	3430	9	162.7	0.6909	1.0497	43.32	0.4273	31589	1.0332	0.858	0.6909	162.7
31.7	23.4	2	2	40	3350	9	130.5	0.6596	1.2622	45.4	0.4274	22922	1.1863	1.058	0.6596	130.5
29.7	22.8	1	1	38	4160	9	147.6	0.8164	0.9544	40.95	0.4276	16141	0.7819	0.975	0.8164	147.6						1
30.2	29.8	1	1	38	4020	9	164.6	0.8245	0.805	20.59	0.4282	22116	0.9909	0.654	0.8245	164.6		1	1			1
31	24.6	1	10	41	3610	9	151.6	0.7038	0.7614	29.37	0.4284	27011	0.6789	0.589	0.7038	151.6
29.7	18.4	1	1	40	3950	9	179.1	0.9113	0.5729	20.36	0.4287	22708	0.8362	0.718	0.9113	179.1
28.2	19.2	2	1	38	2610	9	176.9	0.8599	1.4592	60.27	0.4287	25743	1.1913	1.121	0.8599	176.9
28.2	19.2	2	1	38	2610	9	176.9	0.8599	1.4592	60.27	0.4287	25743	1.1913	1.121	0.8599	176.9
27.2	22	1	1	40	3940	9	158.3	0.8453	0.9696	40.72	0.4288	18922	1.1847	1.318	0.8453	158.3				1
30.3	17.7	3	1	39	3590	9	128.7	0.5914	0.6657	30.27	0.4299	26903	0.8857	0.892	0.5914	128.7
31.6	21.2	2	1	38	3220	9	107.9	0.4788	1.0764	31.27	0.4299	28823	0.7728	0.486	0.4788	107.9		1
31.6	21.2	2	1	38	3220	9	107.9	0.4788	1.0764	31.27	0.4299	28823	0.7728	0.486	0.4788	107.9		1
28.6	21.8	1	1	38	1850	9	64.4	0.325	0.5992	21.2	0.4301	21834	1.0192	0.931	0.325	64.4					1
32.8	24.5	1	1	37	2940	9	165.8	0.7922	1.0652	32.86	0.4302	25689	1.645	1.157	0.7922	165.8
30.4	18.9	2	2	39	3600	9	147.4	0.7414	0.9754	40.82	0.4302	23968	1.3472	1.353	0.7414	147.4
30.8	17	1	1	39	2830	9	129.1	0.6218	0.7344	30.87	0.4304	24834	1.1242	1.131	0.6218	129.1
27	21.8	1	1	38	3180	9	138.2	0.673	0.8669	32.71	0.4305	23370	1.2338	1.154	0.673	138.2		1
31.2	19.1	2	2	39	3130	9	101.9	0.5297	0.6402	28.69	0.4307	21554	1.2345	1.39	0.5297	101.9
23.5	15.8	1	1	37	2830	9	158.1	0.7316	0.7021	33.65	0.431	26063	0.9254	0.998	0.7316	158.1
33.4	19.3	2	2	39	3330	9	178.7	0.8858	0.9371	46.83	0.431	20839	1.0931	1.42	0.8858	178.7
28.8	19.2	1	1	39	3210	9	203.7	1.0121	0.6738	30.42	0.4312	22422	0.9696	1.065	1.0121	203.7
26.9	20.4	1	1	38	3130	9	225.1	1.1086	1.0605	48.6	0.4313	22775	1.1855	1.31	1.1086	225.1
25	26.7	2	1	41	3910	3	156.5	0.7698	1.9635	79.63	0.4317	23997	0.6531	0.628	0.7698	156.5
22.4	19.5	2	1	39	2850	9	101.7	0.5394	0.5892	27.25	0.4318	17628	0.8374	1.107	0.5394	101.7
30.7	18.6	2	2	39	3300	9	223.9	1.1299	0.6014	29.95	0.4321	18450	0.5265	0.626	1.1299	223.9			1
30	20.4	1	1	39	3650	9	170.5	0.84	1.3304	55.51	0.4321	22649	1.0224	0.991	0.84	170.5
31.4	22.1	1	1	40	2440	9	126.1	0.6721	1.149	34.57	0.4322	21033	0.9027	0.698	0.6721	126.1					1
29	23	2	1	40	3210	9	137	0.7149	0.9777	33.2	0.4326	21850	0.8289	0.7	0.7149	137
25	22.2	1	1	39	2590	9	233	1.0794	1.2044	50.36	0.4327	27137	1.2108	1.145	1.0794	233
27.7	17.2	1	1	40	2860	9	261.2	1.2628	0.7908	35.37	0.433	25843	0.8945	0.923	1.2628	261.2		1
28.8	16.2	1	1	39	3240	9	139	0.6471	1.0557	65.51	0.433	18357	1.2405	2.127	0.6471	139
27.5	22.2	1	1	38	2750	9	167.9	0.7689	0.6251	24.43	0.4332	26663	1.6177	1.44	0.7689	167.9
27.1	15.1	1	1	36	2510	9	167.8	0.8482	1.201	61.94	0.4339	17442	1.7657	2.045	0.8482	167.8	1
28.8	26.1	2	1	40	3570	9	181.1	0.9486	0.713	22.17	0.4344	21881	0.9386	0.734	0.9486	181.1
26.8	26	1	1	39	3500	9	144.1	0.7964	1.0656	35.03	0.4344	19399	0.7796	0.694	0.7964	144.1
24.4	22.7	2	1	40	3320	9	165.1	0.7628	1.0348	33.84	0.4349	26580	1.2154	0.921	0.7628	165.1
29	24	1	2	39	3760	9	194.7	0.9004	0.7107	23.25	0.4352	27629	1.0435	0.75	0.9004	194.7
25.7	23	1	1	39	4090	8	149.7	0.8391	1.4306	42.43	0.4354	19085	1.0654	0.859	0.8391	149.7						1
28.1	20.7	3	1	38	3740	9	85.3	0.4578	1.1491	53.7	0.4354	16434	0.8516	1.157	0.4578	85.3
29.5	30.1	3	1	39	3130	9	131.9	0.7267	2.1263	70.31	0.4354	19561	1.6181	1.489	0.7267	131.9
33.2	18.6	2	1	39	2730	9	129.6	0.6165	1.0555	42.2	0.4359	26094	1.551	1.393	0.6165	129.6
28.4	21.8	2	1	39	3350	9	210.1	1.1711	0.5536	20.39	0.4361	18346	0.7833	0.797	1.1711	210.1		1
28.4	18.5	3	3	40	3480	9	155.5	0.6984	0.7722	31.08	0.4362	30482	0.579	0.488	0.6984	155.5
32.2	25.6	1	1	39	3390	9	160.8	0.8823	1.1056	41.92	0.4362	18914	1.1896	1.223	0.8823	160.8		1
26.6	21.1	1	1	36	2360	9	155.9	0.8161	0.739	30.84	0.4363	22176	1.1965	1.256	0.8161	155.9	1		1		1
32.9	19.4	2	2	39	3490	9	160.7	0.8108	1.055	43.73	0.4372	22747	0.7101	0.722	0.8108	160.7
31.3	21.4	1	1	38	2790	9	144.8	0.7377	0.9308	48.79	0.4372	17009	0.9684	1.435	0.7377	144.8
31.9	19.5	2	3	39	3400	9	156.3	0.6964	0.4109	14.35	0.4374	29717	1.1006	0.811	0.6964	156.3
26.6	21.8	1	1	37	3900	9	143.8	0.7808	0.8555	33.06	0.4377	19357	0.8028	0.831	0.7808	143.8
31.9	22.9	1	1	39	2760	9	129.7	0.6694	0.9221	34.37	0.4378	22290	1.4618	1.404	0.6694	129.7			1
30.6	16.6	1	1	38	3080	9	132.1	0.5826	0.7848	35.58	0.4379	29857	0.7591	0.718	0.5826	132.1
26.2	25.5	1	1	40	3770	9	186.1	0.8596	0.8923	35.8	0.4381	26712	0.9733	0.846	0.8596	186.1
32.1	22.7	2	2	39	3670	9	163.4	0.8133	0.7342	29.17	0.4388	23878	0.9058	0.864	0.8133	163.4
26.1	21.2	1	1	38	2860	9	95.2	0.5408	0.8284	32.56	0.4391	16540	0.8265	0.949	0.5408	95.2
28.5	19.3	2	1	40	2750	9	302.9	1.378	1.2389	53.39	0.4391	28408	0.8381	0.776	1.378	302.9
30.1	21.8	3	2	38	3160	9	78.3	0.4498	0.6504	28.07	0.4396	15299	0.6179	0.801	0.4498	78.3
29.8	20.3	2	1	40	3690	9	122.2	0.5687	0.6348	22.3	0.4404	26524	0.837	0.684	0.5687	122.2
30.9	21	2	3	35	2850	9	143.1	0.7641	0.9989	39.2	0.4405	19834	0.5843	0.604	0.7641	143.1	1
19	21.5	2	1	40	4540	9	153.2	0.7785	1.1356	51.99	0.4405	21259	0.6765	0.778	0.7785	153.2						1
29.9	23.7	1	1	37	3330	9	106.6	0.6343	0.9382	36.5	0.4408	15933	0.6947	0.821	0.6343	106.6		1
26.5	20.8	1	1	39	3090	9	126	0.6874	1.1104	44.88	0.4408	18689	1.2663	1.389	0.6874	126
24.5	21.1	4	1	40	2430	9	139.1	0.6893	1.1406	45.6	0.441	25602	0.7989	0.742	0.6893	139.1			1		1
29.3	21.1	1	1	38	2610	9	224.9	1.1634	1.6337	65.17	0.441	23374	1.8224	1.796	1.1634	224.9			1
28.4	21.2	2	2	40	3680	9	151	0.7585	1.2186	47.65	0.4411	23610	0.7922	0.751	0.7585	151
32.6	27.1	2	2	40	3580	9	127.8	0.6631	0.6644	19.27	0.4413	22600	2.0704	1.504	0.6631	127.8
28.6	18.3	1	1	40	3680	9	141.9	0.7073	0.8036	34.01	0.4414	23462	1.2526	1.284	0.7073	141.9
28.3	19.6	1	1	40	3920	9	72.1	0.3761	0.8376	32.75	0.4417	21626	1.0108	1.035	0.3761	72.1
34.6	25.4	3	2	40	3640	9	154.1	0.688	0.8794	25.26	0.4418	29270	0.9373	0.587	0.688	154.1
33	19.3	3	2	38	3260	9	71.3	0.377	0.6956	29.73	0.4419	19858	1.226	1.373	0.377	71.3
33.6	22	3	2	39	3380	9	129.7	0.6105	1.2699	41.84	0.4427	23267	0.9656	0.71	0.6105	129.7				1
27.9	19.1	1	1	38	3390	9	193	0.9615	0.8898	42.13	0.4427	22127	0.5757	0.671	0.9615	193
33.8	17.6	2	2	38	3410	9	153.1	0.7134	1.3061	63.48	0.4429	23940	0.8293	0.977	0.7134	153.1
27.1	16.8	1	1	39	3130	9	110.7	0.5275	1.0341	55.16	0.4431	22920	0.9443	1.22	0.5275	110.7		1
28.7	23.4	1	1	37	2290	9	128.6	0.6481	0.7341	25.5	0.4432	23432	0.8017	0.573	0.6481	128.6					1
27.4	19.5	2	2	38	3000	9	139.3	0.7202	0.5715	28.51	0.4433	17908	0.832	1.159	0.7202	139.3		1
25.6	20.7	2	2	39	3780	9	154	0.8167	1.0588	48.97	0.4433	18096	1.3563	1.739	0.8167	154
34.5	31.9	2	1	38	3270	9	144.2	0.8816	1.2856	39.28	0.4435	15545	1.0142	0.803	0.8816	144.2				1
29.5	25.4	1	1	39	4010	9	127.7	0.7252	0.8214	30.84	0.4436	17415	1.3487	1.441	0.7252	127.7		1				1
26.3	21.2	1	1	39	3220	9	273.2	1.4055	0.7203	32.29	0.4437	20955	1.5658	1.786	1.4055	273.2				1
31.8	19.1	1	1	39	3390	9	108.2	0.458	0.9493	33.15	0.4438	31746	1.7711	1.305	0.458	108.2
30.5	19	2	2	40	3100	9	283.6	1.3435	0.7856	40.44	0.4439	24192	1.1214	1.353	1.3435	283.6
29	22.6	2	1	39	2890	9	111	0.6103	1.4186	59.21	0.4439	17801	1.5291	1.853	0.6103	111
27.3	17.8	1	1	40	3480	9	188	0.9174	0.9135	42.51	0.4441	23826	1.0001	1.112	0.9174	188
31.5	19.9	2	1	39	3280	9	191.2	0.9018	0.8788	35.65	0.4442	26996	0.9859	0.921	0.9018	191.2
27.7	19.6	2	1	39	3610	9	177.7	0.8641	0.9318	35.87	0.4442	25565	1.2735	1.127	0.8641	177.7
28.7	17.7	2	1	38	3020	9	117.8	0.5624	0.7514	31.36	0.4443	24505	0.6101	0.622	0.5624	117.8				1
31.8	20.1	2	1	40	3940	9	147.4	0.6067	0.7682	26.35	0.4447	33961	1.4327	0.844	0.6067	147.4			1
29.6	19.1	2	1	39	2900	9	263.6	1.3382	0.7318	36.5	0.4447	19633	0.9118	1.204	1.3382	263.6
28.7	23.1	1	1	39	3170	9	139.5	0.8061	1.4263	55.92	0.4448	17721	0.7839	0.873	0.8061	139.5
28.1	24.3	1	1	38	3810	9	92.4	0.481	0.7103	25.4	0.4449	20890	0.9214	0.887	0.481	92.4		1		1
28.5	17.7	1	1	40	2790	9	116.4	0.5259	0.6201	22.67	0.445	30753	1.5554	1.199	0.5259	116.4
27.8	19.1	2	2	39	3100	9	122.2	0.6041	0.8575	36.81	0.445	24008	0.9614	0.991	0.6041	122.2
30.3	23	2	2	37	2110	9	141.4	0.7071	1.4447	64.24	0.4453	17801	0.6265	0.685	0.7071	141.4					1
28.3	19.5	1	1	38	2910	9	146	0.7685	0.9213	40.41	0.4457	21811	0.8447	0.943	0.7685	146
32.5	23.9	2	2	39	3650	9	132.7	0.7259	0.9435	33.85	0.446	19963	0.6429	0.638	0.7259	132.7
24.5	20.1	1	1	33	2260	9	125.3	0.5996	1.5884	62.87	0.4463	26438	0.9814	0.878	0.5996	125.3	1				1
30.2	18.4	1	1	39	3410	9	131.2	0.6095	1.1651	48.49	0.4465	27868	1.617	1.476	0.6095	131.2
33.5	19.2	1	1	39	3000	9	93.9	0.4094	0.8292	35.22	0.4466	29962	1.3353	1.229	0.4094	93.9
32	21.8	1	1	39	3410	9	132.6	0.662	1.0883	49.21	0.4466	20488	0.9912	1.198	0.662	132.6
30.2	19.7	2	2	34	2140	9	91.8	0.4832	0.798	37.39	0.4467	18483	1.1198	1.443	0.4832	91.8	1				1
22.1	32.7	3	2	39	3800	9	126.1	0.7858	1.1308	39.13	0.4468	13319	1.6692	1.599	0.7858	126.1
26.1	22.6	1	1	37	3080	9	103.8	0.5805	1.2103	44.3	0.4469	18676	0.9248	0.939	0.5805	103.8
30.3	21.8	2	1	37	3470	5	114.2	0.6262	1.1468	45.93	0.4469	18767	1.4979	1.681	0.6262	114.2		1		1
30.4	18.4	2	1	39	3100	9	159.8	0.7965	1.0647	45.06	0.4474	23781	1.3648	1.399	0.7965	159.8
33.3	19.1	2	1	38	3550	9	200.4	0.9371	1.1945	51.65	0.4476	25608	0.9683	1.001	0.9371	200.4
23.7	20.3	1	1	37	3070	9	182.3	0.8598	1.4246	59.53	0.4479	25852	1.419	1.149	0.8598	182.3			1
30.6	21.9	2	2	39	3570	9	109.6	0.515	0.9785	34.02	0.4484	27746	1.1247	0.872	0.515	109.6
31.5	23.9	1	1	39	2900	9	137.4	0.7748	1.0701	46.81	0.4496	14486	1.023	1.456	0.7748	137.4
33.1	18.8	1	1	39	3020	9	114	0.563	1.124	45.27	0.4497	24819	0.8103	0.777	0.563	114
29.8	23.7	1	1	40	3630	0	99.3	0.5224	0.603	23.72	0.4511	19571	1.1011	1.196	0.5224	99.3
30.1	22.8	1	1	39	2690	9	144.2	0.7033	0.9192	40.52	0.4516	26552	0.8375	0.859	0.7033	144.2
31.1	20.8	1	1	39	3410	9	136	0.7262	1.6075	67.51	0.4518	19936	1.0867	1.209	0.7262	136
31.7	18.8	3	3	38	3140	9	184.5	0.897	0.7803	36.54	0.452	24408	1.0331	1.184	0.897	184.5
24.3	23.6	1	1	40	3330	9	158.3	0.7327	0.9593	35.43	0.4521	27926	0.8447	0.593	0.7327	158.3
26.3	17.7	1	1	41	3500	9	142.9	0.7018	0.9955	45.83	0.4521	23986	0.775	0.858	0.7018	142.9
27.1	18.3	1	1	39	3640	9	190.3	0.92	0.9718	45.94	0.4521	24651	1.3332	1.492	0.92	190.3
28.5	18	1	1	38	3130	9	80.2	0.367	0.914	38.42	0.4523	27468	0.8193	0.799	0.367	80.2
32	25	1	1	41	3300	9	101.5	0.5029	0.5782	18.28	0.4525	25359	1.205	0.902	0.5029	101.5
36.1	10000	1	1	38	3060	9	111.2	0.5445	0.9352	33.75	0.4525	21518	1.6323	1.365	0.5445	111.2		1
26.3	20.5	1	1	39	2500	9	121.2	0.6022	0.4698	21.21	0.4528	23542	0.9378	1.059	0.6022	121.2
28.8	19.1	1	1	41	3710	9	249	1.2151	0.9969	46.39	0.4528	24295	1.1985	1.37	1.2151	249
30.9	17.7	1	1	39	3060	9	147.5	0.6405	0.6594	31.36	0.4529	29713	1.57	1.344	0.6405	147.5		1
28.4	19.5	1	1	37	2630	9	157.7	0.7658	1.0243	48.59	0.4529	21842	1.0987	1.353	0.7658	157.7
29.8	28.6	2	2	39	4100	9	113.7	0.6875	0.7871	29.91	0.453	13469	0.6814	0.759	0.6875	113.7			1			1
27.8	19.8	1	1	39	3510	9	225.9	1.143	0.584	30.23	0.453	19013	0.8405	1.188	1.143	225.9
29	17.9	2	2	40	3940	9	185.3	0.8963	0.7724	32.23	0.4531	25947	1.2011	1.168	0.8963	185.3		1
28.2	18.6	1	1	40	2840	6	230.2	1.0026	0.6491	28.58	0.4535	30314	0.5758	0.49	1.0026	230.2
24.6	20.2	1	1	39	3220	9	157.8	0.7673	0.6621	25.49	0.4539	26123	0.991	0.877	0.7673	157.8
30.1	25.7	2	2	39	3970	9	238.6	1.3652	0.8867	35.75	0.4539	16056	0.8215	1.033	1.3652	238.6		1
28.2	20.6	1	1	39	4610	9	113.4	0.6178	1.1764	42.82	0.4539	21872	1.4232	1.355	0.6178	113.4						1
29.4	19.1	1	1	39	3260	9	176.4	0.8379	1.2375	42.21	0.4544	27569	1.2134	0.934	0.8379	176.4
33.9	19.8	2	2	39	3500	9	111	0.5216	0.6101	21.21	0.4545	28127	1.2241	0.949	0.5216	111
30.4	16.3	2	1	38	3080	9	137.6	0.6557	0.5202	27.75	0.4547	23524	0.9505	1.228	0.6557	137.6
26.4	21.7	1	1	40	3680	9	181.4	1.0005	1.1318	46.97	0.4547	18127	0.8995	1.053	1.0005	181.4
27.5	27.1	1	1	40	3370	9	177.3	0.9642	0.955	34.63	0.455	20592	1.104	1.068	0.9642	177.3
32.6	18.8	1	1	39	3340	9	153	0.6931	1.1063	42.73	0.455	30030	0.8535	0.711	0.6931	153		1
29.5	16.4	1	1	39	3320	9	168.5	0.7797	0.8159	39.1	0.4551	27518	0.9727	1.049	0.7797	168.5
26.9	16	1	1	39	3100	9	254	0.9222	0.6206	30.27	0.4553	42081	0.7595	0.679	0.9222	254
28.8	23.5	1	1	39	4050	9	159.3	0.9382	0.6351	23.32	0.4554	15972	0.8229	0.923	0.9382	159.3						1
27.1	18.3	1	1	39	2980	9	141.6	0.7	1.7056	73.22	0.4554	24568	0.9759	1.006	0.7	141.6
26.9	21.4	1	1	40	3680	9	122.4	0.6646	0.9899	41.14	0.4561	21105	0.8195	0.896	0.6646	122.4
27.8	19.1	2	1	40	3860	9	115	0.6128	0.6035	28.59	0.4565	20261	1.3394	1.703	0.6128	115
29.5	26	2	1	38	2890	9	150.9	0.7244	1.2154	44.25	0.4566	27115	1.4452	1.197	0.7244	150.9
28.8	22	1	1	40	3330	9	140.7	0.7484	1.1161	55.2	0.4567	15300	0.9844	1.494	0.7484	140.7
29.5	21.5	1	1	40	3410	9	128.6	0.5775	0.8987	30.96	0.457	30611	0.8036	0.589	0.5775	128.6				1
33.2	17.7	3	2	39	3390	9	97.1	0.4939	0.878	40.14	0.4575	22050	0.9899	1.168	0.4939	97.1				1
25.7	22	1	1	38	3050	9	148.9	0.7171	0.6352	30.22	0.4577	25124	0.9649	1.113	0.7171	148.9
31.1	22.6	1	1	38	3130	9	165.3	0.9064	1.1938	47.81	0.4577	19222	0.7684	0.84	0.9064	165.3
30.7	24.5	1	1	37	2920	9	80.8	0.424	0.85	41.25	0.4579	17331	1.0063	1.308	0.424	80.8
29.5	22.1	1	1	35	2310	9	130.4	0.6984	1.2053	46.66	0.4579	20267	1.3196	1.225	0.6984	130.4	1				1
27.5	21.9	3	3	39	3720	9	244.3	1.2446	0.6649	28.76	0.4581	22784	0.7833	0.846	1.2446	244.3		1
26.3	26.4	2	1	40	3940	9	179.1	1.0622	0.9685	31.7	0.4582	17030	0.986	0.991	1.0622	179.1
28.3	23.7	1	1	39	3200	9	143.6	0.8154	0.4488	15.97	0.4587	18610	0.7211	0.725	0.8154	143.6		1
30.7	25	3	2	37	3090	9	177.8	0.9233	1.0013	44.16	0.4588	21301	1.4937	1.693	0.9233	177.8
28	21	1	1	39	3670	9	197.6	1.0477	0.6619	29.08	0.4591	19040	0.7764	0.775	1.0477	197.6
32.1	19.1	1	1	39	3260	9	149.2	0.7783	1.0897	54.83	0.4591	17119	1.1492	1.676	0.7783	149.2
27.2	24.5	1	1	40	3660	9	80.1	0.4185	0.7466	23.33	0.4592	23251	1.3531	1.06	0.4185	80.1
27.8	17	3	1	40	3350	9	134	0.6744	1.0623	53.77	0.4592	20586	1.2121	1.61	0.6744	134
26.2	17.7	1	1	37	2710	9	106.2	0.5066	1.838	85.87	0.4598	23853	1.0394	1.205	0.5066	106.2
34.8	20.5	3	1	39	2850	9	172.9	0.5177	0.6209	21.42	0.4605	22029	0.6355	0.475	0.5177	172.9
28.4	21	1	1	38	2650	9	148.5	0.7135	0.9708	42.52	0.4605	24427	1.1766	1.277	0.7135	148.5
29	17.1	1	1	38	3100	9	195.9	0.9527	0.6546	33.77	0.4608	23029	0.73	0.93	0.9527	195.9
23.7	15.2	1	1	39	2680	9	122.7	0.4779	1.4566	63.62	0.4608	38019	1.2752	1.085	0.4779	122.7		1
25.5	22.6	1	1	40	3910	9	106.8	0.5583	1.092	36.96	0.4613	23216	0.9709	0.819	0.5583	106.8
28.6	18.6	1	1	40	3390	8	180.5	0.8513	0.9276	37.63	0.4613	28035	1.646	1.487	0.8513	180.5
30.1	21.5	1	1	40	3420	8	163.7	0.8127	1.0468	54.21	0.4613	21175	1.2442	1.668	0.8127	163.7			1
30	21	1	1	39	3340	9	122.1	0.5904	0.958	36.6	0.4614	25370	1.774	1.667	0.5904	122.1
28	21.5	1	1	39	2980	9	175.7	0.8386	1.5688	69.5	0.4618	24785	0.9356	1.02	0.8386	175.7
25.9	26.3	2	2	38	3150	9	62.8	0.3406	0.6952	21.97	0.462	21642	1.0768	0.917	0.3406	62.8
30.2	17.9	3	2	38	3500	9	126.8	0.5998	0.6075	26.32	0.462	27507	0.4021	0.397	0.5998	126.8
30.2	22.6	2	2	37	3800	9	155.4	0.8298	0.9415	39.54	0.462	20385	0.7685	0.855	0.8298	155.4
29.5	18.4	1	1	40	3280	9	82.1	0.4008	0.8161	39.98	0.462	23918	1.3216	1.562	0.4008	82.1
32	19.2	1	1	39	2880	9	126.5	0.5354	0.9993	38.08	0.4621	33106	1.2867	1.034	0.5354	126.5		1
31.2	21.5	3	2	39	3550	9	142.6	0.6426	1.123	35.02	0.4623	30520	1.0002	0.696	0.6426	142.6
30.8	21	1	1	38	2840	9	201.8	0.968	0.6021	23.73	0.4631	27316	1.1656	1.041	0.968	201.8		1
22.7	23	3	1	39	3580	8	141.3	0.7839	0.8593	33.69	0.4631	19021	1.555	1.687	0.7839	141.3		1	1
28.5	22.3	1	1	39	3420	9	124.8	0.6437	0.9647	36	0.4632	23613	1.5051	1.402	0.6437	124.8
30.6	19.5	2	2	38	3130	9	188.7	0.9105	0.7564	35.87	0.4638	25374	0.9727	1.09	0.9105	188.7
27.7	23.1	1	2	38	3200	9	103.8	0.5839	1.3971	58.12	0.4639	16958	0.7736	0.954	0.5839	103.8
33.8	20.1	3	2	38	2730	9	178.6	0.7308	1.7993	66.26	0.4639	36399	1.3009	0.966	0.7308	178.6
34.4	18.6	1	2	38	3050	9	89.2	0.467	0.825	37.55	0.4645	20388	0.9251	1.121	0.467	89.2
29.2	22.6	2	1	42	3640	9	227	1.2721	0.8129	38.12	0.4645	16125	1.0772	1.506	1.2721	227
29.2	21.8	2	1	42	3640	9	227	1.2721	0.8129	38.12	0.4645	16125	1.0772	1.506	1.2721	227
26.7	25.4	1	1	40	5140	9	302.5	1.5837	1.065	39.26	0.4646	18662	1.5217	1.41	1.5837	302.5						1
30.5	24.3	3	1	39	3960	9	139.9	0.7215	1.2655	46.04	0.4648	22218	0.6154	0.596	0.7215	139.9
28.7	17.3	1	1	39	3430	9	177.8	0.8637	1.0641	47.05	0.4652	25880	0.9552	1.026	0.8637	177.8
26.4	31.6	2	2	39	3530	9	103.5	0.6265	0.867	28.68	0.4661	16068	1.6406	1.407	0.6265	103.5		1
32.8	19.1	2	1	40	4050	8	119	0.6355	0.7363	30.92	0.4663	20576	0.7443	0.828	0.6355	119						1
28.7	23.6	1	1	37	3030	9	183	0.8797	0.7309	22.3	0.4664	27533	1.0277	0.72	0.8797	183			1
29.9	21.8	2	1	39	3360	9	199.5	1.1395	0.6538	27.23	0.4671	17129	1.6213	1.945	1.1395	199.5
29.9	21.8	2	2	40	3850	9	199.5	1.1395	0.6538	27.23	0.4671	17129	1.6213	1.945	1.1395	199.5
29.3	19.3	2	1	41	3550	9	130	0.634	1.0098	38.4	0.4672	28157	1.2902	1.113	0.634	130
27.2	22.1	1	1	39	3580	9	139.3	0.7451	1.1516	50.49	0.4673	19727	1.2657	1.512	0.7451	139.3
31.5	20.6	2	1	38	3800	9	181.6	0.8644	1.0605	29.93	0.4676	27821	0.6629	0.445	0.8644	181.6
29.4	19.9	2	1	41	4820	9	154.5	0.797	0.9221	39.03	0.4676	22740	1.0934	1.171	0.797	154.5						1
31.7	20.6	3	1	39	3420	9	268.4	1.4545	0.8001	34.27	0.4677	19267	0.8528	1.01	1.4545	268.4
29.4	21.8	2	1	41	3450	9	114.6	0.5999	1.0545	44.01	0.4677	23772	0.9983	1.048	0.5999	114.6
31.1	21.5	1	1	39	3040	9	154.1	0.7396	0.7976	26.71	0.468	27854	1.1823	0.927	0.7396	154.1		1
24.9	20.5	1	1	39	3800	9	72.8	0.4225	1.0938	41.31	0.4684	16920	0.7813	0.914	0.4225	72.8
28.6	17.2	1	1	38	3000	9	125.6	0.5932	0.9718	45.04	0.4685	27366	0.5943	0.632	0.5932	125.6
33.6	24.2	3	2	40	3530	9	76.3	0.426	0.6425	24.89	0.4688	19017	0.6962	0.772	0.426	76.3
24.6	17.9	1	1	39	3750	9	108.5	0.5315	0.9136	37.31	0.4688	26251	1.1917	1.149	0.5315	108.5
30.5	20.2	1	1	40	4400	9	151.3	0.8167	0.9149	38.42	0.4689	21936	1.1879	1.304	0.8167	151.3						1
28.2	17.5	1	1	39	2740	9	156.1	0.7387	0.8772	40.64	0.469	29029	1.103	1.155	0.7387	156.1
28.1	21.2	1	1	38	3410	9	130.4	0.6439	2.4178	95.12	0.4691	24328	1.0083	1.005	0.6439	130.4
25	15.6	2	1	40	3730	9	180.6	0.8318	1.3976	84.47	0.4692	23118	1.0552	1.591	0.8318	180.6
29.6	20.3	1	1	37	2940	9	93.7	0.4813	1.0401	48.15	0.4696	20514	1.3461	1.372	0.4813	93.7
30.9	20.8	1	1	40	3270	9	184.1	0.913	1.8723	66.83	0.47	25530	1.627	1.175	0.913	184.1
28.6	22.5	1	1	40	3400	9	158.7	0.8641	1.0443	40.68	0.4702	22244	1.0523	1.076	0.8641	158.7
23.3	20.2	1	1	39	3050	9	204.4	0.5823	1.0933	40.94	0.4702	23586	1.0242	0.808	0.5823	204.4
26.3	27.5	1	1	35	2120	9	178.3	0.9753	0.9384	35.04	0.4706	20099	0.6875	0.669	0.9753	178.3	1				1
28.7	18.1	1	1	38	3150	9	144.7	0.7323	0.6409	31.65	0.4707	23835	1.197	1.457	0.7323	144.7
32.1	23.3	2	2	38	3710	9	132.8	0.6888	0.9783	33.59	0.4707	24050	1.5716	1.378	0.6888	132.8
31.8	25.4	1	1	39	4350	9	128.1	0.758	0.5223	20.53	0.4709	17207	1.1196	1.328	0.758	128.1		1				1
29.4	24.7	1	1	40	3830	9	253	1.3561	0.9276	36.69	0.471	21341	0.491	0.527	1.3561	253				1
27.7	21.8	1	1	39	3360	9	130.1	0.7088	0.9753	39.51	0.471	20018	1.1855	1.336	0.7088	130.1
26.4	21.9	2	1	40	3930	9	164.6	0.8064	0.9974	35.04	0.4722	27016	0.9521	0.778	0.8064	164.6
30	20.3	2	1	40	3580	9	112.3	0.6189	0.6238	31.09	0.4731	16005	0.873	1.319	0.6189	112.3
30	22.3	2	1	40	3580	9	112.3	0.6189	0.6238	31.09	0.4731	16005	0.873	1.319	0.6189	112.3
28.7	18.7	1	1	38	2710	9	194.2	0.8996	1.3866	66.34	0.4732	28561	1.0449	1.126	0.8996	194.2
26.7	21.1	1	1	40	3380	9	117.2	0.6113	1.13	44.18	0.4733	23170	0.9923	1.016	0.6113	117.2
30.1	22	1	1	38	3430	9	210	1.1104	0.7858	36.53	0.4734	19428	0.6585	0.846	1.1104	210
26	23.2	1	1	38	2500	9	120.2	0.6549	0.979	39.66	0.4734	20119	0.8471	0.93	0.6549	120.2		1
34.4	23	1	1	38	3060	9	87.2	0.442	2.116	64.13	0.4741	25424	0.9031	0.666	0.442	87.2
31.8	23.4	1	1	41	3840	9	108.1	0.6036	0.7884	27.44	0.4745	21819	1.0332	0.968	0.6036	108.1				1
26	20.4	1	1	40	4050	9	122.7	0.6262	0.4355	17.69	0.4746	24182	0.9453	0.982	0.6262	122.7		1				1
33.6	21.6	3	1	38	3460	9	124.2	0.5294	0.9964	34.24	0.4746	34665	0.795	0.558	0.5294	124.2
29.9	19.1	1	1	29	1550	9	143.8	0.7345	0.926	37.57	0.4746	24149	0.713	0.719	0.7345	143.8	1				1
29.9	19.1	1	1	29	1550	9	143.8	0.7345	0.926	37.57	0.4746	24149	0.713	0.719	0.7345	143.8	1				1
28.1	20.4	1	1	39	2990	9	100.1	0.4688	0.5217	19.61	0.4747	28052	0.9238	0.81	0.4688	100.1
31.7	16.6	2	2	39	2910	9	236.8	1.1258	1.2549	65.16	0.4748	27672	1.1378	1.362	1.1258	236.8
27.7	19.5	1	1	40	2830	9	247.4	1.1684	1.0807	50.09	0.4752	27756	0.662	0.704	1.1684	247.4
33.5	20.1	1	1	40	3540	9	218.4	1.0986	0.8304	38.68	0.4753	23357	1.0035	1.162	1.0986	218.4
28.8	18.5	2	1	40	4180	9	204.1	1.0003	0.8168	35.58	0.4754	26038	1.2027	1.247	1.0003	204.1						1
26.5	29.3	2	1	38	3570	9	124.1	0.5251	0.4165	20.18	0.4759	34753	1.0066	0.98	0.5251	124.1			1
28.2	20.8	1	1	39	3120	9	127.8	0.704	1.4015	64	0.4764	16053	0.9511	1.338	0.704	127.8		1		1
26.7	17.2	4	2	39	2740	9	90.8	0.3289	1.2742	47.99	0.4766	44037	0.7781	0.542	0.3289	90.8
27.7	20.4	1	1	39	3420	9	195.4	0.8581	1.6656	70.52	0.4766	33093	1.1228	0.988	0.8581	195.4
26.1	18.4	2	1	39	3340	9	291.1	1.2616	2.2911	83.88	0.4772	34054	1.5625	1.173	1.2616	291.1
30.4	23.1	3	1	37	2960	9	109.6	0.5907	0.9551	35.21	0.4773	21981	0.709	0.69	0.5907	109.6
33	18.9	1	1	38	2610	9	112.2	0.4891	1.2676	53.84	0.4775	32034	1.1495	1.058	0.4891	112.2		1
32.5	20.8	3	2	40	3330	9	98.5	0.5045	0.9685	34.02	0.4777	24995	0.8958	0.792	0.5045	98.5		1
29.9	20.5	3	2	38	3260	9	180.1	0.8844	1.1844	48.17	0.4779	26642	1.0451	1.006	0.8844	180.1
29.1	19.5	1	1	41	3450	9	180.4	0.7281	0.9448	35.59	0.4783	38421	0.5985	0.436	0.7281	180.4
29.6	24	1	1	38	2820	9	154.3	0.7872	1.6431	55.25	0.4783	21212	1.2657	1.031	0.7872	154.3
31.3	21.5	2	1	39	3440	9	126.2	0.6709	0.6389	26.99	0.4785	21285	1.2825	1.422	0.6709	126.2
23.5	20.2	2	1	40	3880	9	150.9	0.7871	1.1435	44.71	0.4785	23424	1.1368	1.164	0.7871	150.9
32	22.8	1	1	39	4160	9	221.5	1.1271	1.7932	63.73	0.4785	25346	1.4721	1.264	1.1271	221.5		1				1
25.9	14.2	1	1	37	2950	9	218.7	0.9301	1.4697	65.56	0.4785	35063	1.1993	1.079	0.9301	218.7
34.1	22.6	1	1	38	3510	9	163	0.9664	0.5973	19.89	0.4786	19218	1.0744	1.039	0.9664	163
28.1	20.2	1	1	40	3600	9	213.2	1.0529	0.7776	31.32	0.4786	26416	1.3109	1.257	1.0529	213.2		1
27.3	22.3	1	1	38	2700	9	153.4	0.8208	0.5409	22.44	0.4793	16268	0.8244	0.92	0.8208	153.4
30.2	17.2	1	1	39	3590	9	275.4	1.3937	0.7669	35.36	0.4793	23307	0.8532	0.984	1.3937	275.4		1
33.1	21.6	2	2	39	3370	9	178.6	0.9001	0.5962	22.62	0.4795	23946	1.0251	1.008	0.9001	178.6
24.3	20.8	5	2	40	3780	9	139.1	0.7431	1.1638	47.96	0.4799	20549	1.3443	1.248	0.7431	139.1
29	17.2	4	2	38	3230	9	137.3	0.6587	0.8129	45.53	0.48	20935	0.6517	0.844	0.6587	137.3
29	17.2	4	1	38	3950	9	137.3	0.6587	0.8129	45.53	0.48	20935	0.6517	0.844	0.6587	137.3
25.9	19.3	1	1	37	2660	9	128.1	0.6057	1.0091	40.09	0.4803	27507	0.8712	0.831	0.6057	128.1
31	28.3	4	3	37	3220	9	137.6	0.8094	0.5182	16.35	0.4804	19933	0.5708	0.517	0.8094	137.6
24.3	17.6	1	1	41	3330	9	139.6	0.6584	0.7884	39.14	0.4804	29221	1.524	1.718	0.6584	139.6
27.2	22.7	1	1	38	2900	9	105.8	0.5595	1.3716	55.58	0.4806	22336	1.3498	1.422	0.5595	105.8
32.2	22	2	1	39	3170	9	198.1	1.0535	0.9954	35.17	0.4807	24542	1.2066	1.069	1.0535	198.1
32.8	21.7	1	1	40	3460	9	171.5	0.7999	1.1527	40.6	0.4807	30156	1.2693	0.989	0.7999	171.5
22.4	19.5	1	1	39	3240	9	187.6	0.9859	0.7475	33.8	0.4808	20958	1.1682	1.412	0.9859	187.6
28.2	17.6	1	1	37	2920	9	147.4	0.6741	1.004	45.08	0.4808	28601	1.0223	1.073	0.6741	147.4
28.1	18.2	2	2	40	3430	9	180.6	0.9114	0.942	41.84	0.4812	26092	0.8485	0.913	0.9114	180.6
29.5	19.1	2	2	40	3330	9	104.6	0.4545	1.2589	45.87	0.4812	32913	0.8272	0.653	0.4545	104.6
32.1	28.4	2	2	38	3550	9	103.9	0.5606	1.0285	28.88	0.4815	22789	1.0612	0.833	0.5606	103.9		1	1
25.7	24.5	1	1	40	3620	9	86.6	0.4806	0.8286	34	0.4816	18972	0.6811	0.794	0.4806	86.6			1
26.2	21.3	2	1	39	3180	9	171.5	0.8874	1.2355	52.02	0.4817	23295	1.1873	1.269	0.8874	171.5
25.8	17.7	1	1	38	2950	9	141	0.7105	0.5947	27.62	0.4819	23612	0.8213	0.95	0.7105	141
33.3	19	2	2	38	3080	9	114.7	0.5477	1.0075	37.02	0.4825	28926	1.0707	0.89	0.5477	114.7
25.6	16.4	2	1	39	2940	9	180.8	0.8318	1.1354	66.59	0.4825	25190	0.8458	1.195	0.8318	180.8
29.7	17.8	2	2	38	2970	9	148.7	0.7074	0.7584	30.32	0.4827	28893	0.9531	0.856	0.7074	148.7
28.9	23.4	3	2	38	3270	9	114.4	0.5559	1.0105	39.63	0.4828	22667	0.7249	0.656	0.5559	114.4
28.3	17.5	2	1	40	2660	9	313.9	1.4266	1.0724	46.29	0.4831	31307	0.7243	0.694	1.4266	313.9
29.2	30	1	1	40	3580	9	92.5	0.5363	1.1053	33.13	0.4834	19593	1.1965	1.033	0.5363	92.5				1
33.4	19.1	2	1	39	2810	9	144	0.6518	1.4047	51.2	0.4834	33304	0.7468	0.575	0.6518	144
26.1	22.4	1	1	38	2760	9	96.6	0.4699	0.8464	30.11	0.4835	28025	0.9708	0.797	0.4699	96.6
29.6	19.1	2	2	40	3160	9	98.8	0.4239	1.3485	47.4	0.4839	34426	1.6044	1.006	0.4239	98.8
30.1	20.9	1	1	37	3050	9	125.5	0.6383	0.9143	39.66	0.4841	24144	0.8176	0.884	0.6383	125.5
32.3	23.2	2	2	39	3300	9	156.6	0.8734	0.9216	33.91	0.4843	20351	1.338	1.361	0.8734	156.6
24.9	19.8	2	1	38	3450	9	105.4	0.5144	1.1878	46.91	0.4847	26252	1.3889	1.282	0.5144	105.4
24.9	18.8	2	1	38	3450	9	105.4	0.5144	1.1878	46.91	0.4847	26252	1.3889	1.282	0.5144	105.4
25.6	24.6	1	1	40	3490	9	106.4	0.5635	1.1201	39.85	0.4848	23514	0.8904	0.815	0.5635	106.4
33.6	19.9	5	2	39	2780	9	191.3	0.9637	1.0716	41.65	0.4848	27334	0.859	0.789	0.9637	191.3
26.8	23.1	2	2	39	3350	9	139.8	0.7113	0.8638	30.7	0.4849	25682	0.9818	0.843	0.7113	139.8
33.2	22.3	1	1	39	3100	9	201.6	1.0112	1.0481	41.09	0.485	26027	1.0443	0.991	1.0112	201.6		1
31.6	21.5	3	1	40	2420	9	137.7	0.68	0.726	33.12	0.4856	25523	0.7534	0.831	0.68	137.7					1
28.7	20.2	1	1	34	2740	9	143.5	0.7587	1.5615	59.96	0.4856	24742	1.3828	1.343	0.7587	143.5	1
29.6	18.8	1	1	38	2530	9	201.6	1.0238	0.7087	33.03	0.4857	25316	0.9966	1.14	1.0238	201.6
31.1	18.9	3	2	38	3000	9	194.4	0.9412	1.2561	52.34	0.4857	27769	0.9858	0.958	0.9412	194.4
32.1	26	1	1	36	2870	9	134.5	0.6818	1.2967	39.3	0.4858	26049	1.2814	0.945	0.6818	134.5	1	1
29.6	18.7	1	1	39	2340	9	102.4	0.4403	1.2004	52.6	0.4858	34952	0.5959	0.532	0.4403	102.4					1
33.5	28.2	1	1	38	3040	9	129.9	0.7397	1.818	60.48	0.4859	20095	0.736	0.691	0.7397	129.9
26.5	23	1	1	40	3350	9	146.5	0.6587	1.1502	40.94	0.486	27568	1.4708	1.114	0.6587	146.5
30.6	21.1	1	1	37	3490	9	204.6	1.0941	0.8407	35.22	0.4861	21393	0.8642	0.986	1.0941	204.6
33.4	23.3	4	2	39	3320	9	75.4	0.4106	1.3192	39.24	0.4863	22360	0.6137	0.524	0.4106	75.4		1		1
33.5	24.8	2	2	39	3040	9	181.3	0.9341	0.8367	26.83	0.4864	25299	1.112	0.879	0.9341	181.3				1
32.6	24.2	3	2	40	3160	9	267.9	1.2801	0.9333	28.79	0.4864	29045	1.0706	0.753	1.2801	267.9
30.1	20.2	2	2	38	4150	9	178.1	0.9504	0.8876	37.25	0.4866	21496	0.4729	0.523	0.9504	178.1						1
27	19.7	1	1	40	3300	9	137.6	0.6563	0.9959	42.56	0.4866	28559	0.8383	0.823	0.6563	137.6
28.9	24.6	2	1	41	3680	8	188.8	0.9615	1.5112	49.51	0.4867	25890	1.7113	1.396	0.9615	188.8
26.1	29.4	1	1	40	3720	9	157.1	0.8653	0.9084	27.23	0.4869	20773	1.1502	0.993	0.8653	157.1
26.2	21.9	2	1	37	2370	9	147.7	0.6975	1.1224	53.36	0.4869	26406	0.7446	0.798	0.6975	147.7					1
29.8	21.9	1	1	40	2970	9	147.7	0.7483	0.7555	33.29	0.4871	21754	1.1872	1.421	0.7483	147.7
24	19.8	3	1	37	3090	9	144.5	0.6785	1.5635	96.6	0.4872	14406	0.7109	1.471	0.6785	144.5
28.2	24.8	1	1	40	3010	9	147.5	0.7793	0.8665	32.05	0.4873	21672	0.945	0.963	0.7793	147.5
33.7	19.1	2	2	39	3630	9	254.7	1.2167	0.9095	36.1	0.4874	28958	1.0976	0.983	1.2167	254.7
32.1	23	1	1	38	3360	9	86.1	0.4941	0.9054	37.45	0.4874	16194	0.9737	1.266	0.4941	86.1
30.3	19	1	1	39	3500	9	92.8	0.4832	1.0562	48.53	0.4875	21604	1.499	1.823	0.4832	92.8
30.5	23.4	1	1	39	3150	9	163.7	0.9285	0.9849	41.54	0.4876	18119	1.1202	1.35	0.9285	163.7		1
28.1	19.3	2	1	40	3140	9	146	0.7152	1.3861	56.61	0.4879	27320	1.1347	1.094	0.7152	146
29.1	19.8	1	1	40	3030	9	159.1	0.7884	0.7271	29.07	0.4881	28336	1.3878	1.289	0.7884	159.1
27.7	24.6	1	1	40	4010	9	175.3	0.9955	0.8869	33.3	0.4887	19185	1.184	1.265	0.9955	175.3		1				1
29.2	16	1	1	36	2820	9	138.5	0.6561	1.1322	58.28	0.4889	26644	1.0771	1.334	0.6561	138.5	1
28.4	21.5	4	3	38	3480	9	153.5	0.8221	1.1428	44.24	0.489	21644	1.3982	1.298	0.8221	153.5
28.4	21.5	4	2	39	3260	9	153.5	0.8221	1.1428	44.24	0.489	21644	1.3982	1.298	0.8221	153.5
27	19.2	1	1	41	2920	9	389.3	1.7803	1.0156	45.6	0.4891	29095	1.2691	1.332	1.7803	389.3
30	21.7	1	1	39	3420	9	140.4	0.7343	0.6443	23.45	0.4893	24305	0.7758	0.716	0.7343	140.4
23.2	20	3	1	40	3200	9	137.8	0.6869	0.7597	32.15	0.4893	26010	1.0399	1.066	0.6869	137.8
31.7	21.3	2	2	40	4020	9	115	0.6009	0.7776	32.12	0.4897	18201	1.7493	1.859	0.6009	115						1
27.6	23.7	3	1	36	3070	9	176.9	0.8306	0.9239	37.16	0.4897	28409	0.6438	0.617	0.8306	176.9	1	1
28.8	20.3	3	2	39	3920	9	237.8	1.1454	1.3751	53.82	0.4897	28674	0.8825	0.786	1.1454	237.8		1
29.7	22.4	1	1	40	4250	9	118.2	0.6774	0.8507	30.2	0.4901	21046	0.9478	0.937	0.6774	118.2						1
32.1	25.5	6	2	40	3880	9	145.3	0.7805	0.7978	23.65	0.4904	23497	1.0515	0.809	0.7805	145.3
29.9	21.9	1	1	40	3040	9	138.5	0.6401	0.7151	25.44	0.491	29961	1.1827	0.971	0.6401	138.5
28.6	19.9	1	1	40	3660	9	118.7	0.6374	1.405	58.43	0.491	21446	1.2152	1.347	0.6374	118.7
31.2	20.5	3	2	37	3170	9	172	0.7201	0.705	24.98	0.4911	37029	1.1134	0.791	0.7201	172
26.8	22.6	1	1	41	3610	9	149.3	0.7168	0.8762	31.9	0.4912	29164	0.8415	0.697	0.7168	149.3
30.2	21.9	1	1	40	3360	9	105.8	0.5302	0.592	27.43	0.4913	18601	0.9301	1.083	0.5302	105.8
29.2	22.7	2	1	40	4090	9	164.3	0.8855	0.8986	34.42	0.4913	21519	1.081	1.062	0.8855	164.3						1
26.8	18.4	1	1	39	3370	9	165.5	0.8522	0.7216	27.26	0.4915	25722	0.953	0.961	0.8522	165.5
28.9	22.6	4	2	39	3770	9	97.1	0.5546	0.9733	38.98	0.4916	20025	0.8617	0.967	0.5546	97.1
30.4	22.7	1	1	39	3870	9	129.2	0.6485	0.557	20.28	0.4917	26709	0.6464	0.56	0.6485	129.2
27.2	17.8	1	1	38	2780	9	117.2	0.5459	0.8679	41.16	0.4917	23039	1.5971	1.712	0.5459	117.2
28.3	18.4	3	2	39	2920	9	146.2	0.6709	1.2125	51.5	0.4921	31367	1.0559	1.005	0.6709	146.2
32.9	32.7	2	2	37	3270	9	118.9	0.629	1.4118	32.39	0.4923	23552	1.0052	0.613	0.629	118.9
28.1	18	2	2	37	3090	9	133.4	0.6607	0.7057	37.87	0.4923	21451	0.7496	1.075	0.6607	133.4
27.4	21.2	1	1	39	3650	9	174.2	0.895	1.0506	38.12	0.4923	24714	0.8528	0.752	0.895	174.2
29	20.8	1	1	39	3630	9	124.9	0.6191	0.9951	49.73	0.4924	23811	0.8923	1.122	0.6191	124.9		1
27.2	22.4	1	1	39	3110	9	92.9	0.5037	0.4492	15.31	0.4927	22847	0.8205	0.763	0.5037	92.9
27.1	20.8	3	1	39	3170	9	286.5	1.2764	0.9872	37.62	0.4927	33537	2.3755	1.909	1.2764	286.5
22.2	31.3	2	1	39	3080	9	257.5	1.3436	0.786	27.78	0.4933	24128	1.0148	0.886	1.3436	257.5
28.1	25.8	1	1	40	2990	8	110.7	0.6289	0.751	30.7	0.4933	17330	1.2529	1.272	0.6289	110.7
31.5	18.4	2	1	40	3340	9	158.5	0.758	0.5759	26.14	0.4941	28247	1.0225	1.11	0.758	158.5
26.2	25.5	1	1	40	4300	9	159.2	0.8941	0.9765	39.2	0.4941	19023	1.1757	1.36	0.8941	159.2						1
30.1	19.5	1	1	39	3170	9	125.9	0.6116	1.0059	41.67	0.4942	28087	1.1827	1.183	0.6116	125.9
30.7	21.8	3	1	40	3720	9	191.1	1.0795	0.8439	33.52	0.4947	18836	0.814	0.938	1.0795	191.1
28.7	16.9	1	1	39	3720	9	190.6	0.9012	0.8336	38.59	0.4949	22638	1.8121	1.923	0.9012	190.6		1
32.3	27.2	1	1	39	3350	9	173.4	0.835	0.7265	23.01	0.4952	25031	0.6624	0.48	0.835	173.4		1
28.7	22.1	1	1	37	2400	9	112.6	0.5941	0.9016	37.12	0.4952	24813	1.2057	1.259	0.5941	112.6					1
30.1	19.5	3	1	38	2720	9	187.4	0.8801	1.4936	64.12	0.4954	28135	0.7848	0.809	0.8801	187.4
26	22.5	1	1	39	2920	9	123.1	0.6997	0.7335	26.05	0.4956	20066	0.6111	0.614	0.6997	123.1
27.9	16.9	2	1	38	2890	9	160.2	0.7573	0.5715	29.52	0.4956	27107	0.8086	0.977	0.7573	160.2
32.4	19.1	1	1	40	3360	9	140.5	0.6744	0.7965	42.35	0.4956	20599	0.7107	1.059	0.6744	140.5
30.3	19.5	1	1	40	3480	9	118	0.6248	1.3587	60.64	0.4956	21310	0.6585	0.792	0.6248	118
27.4	21.1	2	1	41	3310	9	183.5	0.8926	0.7933	28.22	0.4957	28731	0.8337	0.701	0.8926	183.5
28.1	19.4	1	1	38	3590	9	124.7	0.603	1.0834	42.11	0.4957	28816	0.8984	0.798	0.603	124.7
35	22.9	2	2	39	3290	9	145.1	0.7437	0.8761	31.79	0.4958	22592	0.8716	0.915	0.7437	145.1		1
31.5	25.4	2	2	39	3150	9	146.1	0.7195	1.2605	40.29	0.4958	28111	1.7099	1.318	0.7195	146.1				1
33	20.6	2	2	40	2980	9	129.7	0.6926	1.6121	67.7	0.4962	21893	1.0963	1.252	0.6926	129.7
29.9	17.2	1	1	39	3010	9	104.2	0.4591	1.4969	67.98	0.4965	33912	1.2804	1.212	0.4591	104.2				1
31.4	20.8	1	1	40	3500	9	124.8	0.6083	1.1239	43.09	0.4967	28471	0.7866	0.695	0.6083	124.8
26.7	19.5	1	1	39	2700	9	149.4	0.7487	0.797	35.46	0.4969	25446	0.8726	0.953	0.7487	149.4				1
27.8	28.1	1	1	40	3950	9	171	0.9819	0.7541	26.27	0.497	19721	1.3215	1.319	0.9819	171			1
21.3	19.7	3	1	40	3350	9	132.9	0.7216	1.2379	53.5	0.497	20695	0.7239	0.849	0.7216	132.9
21.3	19.6	3	1	40	3350	9	132.9	0.7216	1.2379	53.5	0.497	20695	0.7239	0.849	0.7216	132.9
32.8	21.4	4	2	38	3200	9	166.4	0.7035	0.8312	31.72	0.4972	37040	1.6608	1.268	0.7035	166.4		1
27.8	19.9	1	1	41	4160	9	230.5	1.1839	0.9736	50.33	0.4972	19066	0.9011	1.328	1.1839	230.5						1
29.1	20.3	1	1	39	3350	9	212.4	1.1344	1.1633	51.13	0.4972	21041	0.7836	0.937	1.1344	212.4
34	24.1	2	2	39	2980	9	206.7	0.9756	0.7556	32.16	0.4973	27990	0.9432	0.969	0.9756	206.7		1		1
28.8	31.9	1	1	39	2970	9	114	0.6267	1.4109	36.54	0.4976	22623	0.867	0.607	0.6267	114		1
26.1	21.1	2	1	39	3400	9	160.1	0.8932	1.4258	53.16	0.4977	22495	1.7473	1.758	0.8932	160.1			1
27.2	20	5	3	38	3340	9	179.2	0.8816	0.7808	44.92	0.4979	16334	1.0138	1.801	0.8816	179.2
32.8	23	2	1	32	2020	1	76.4	0.4443	0.6871	29	0.4983	16945	0.6353	0.817	0.4443	76.4	1				1
33.3	21.1	2	2	39	3300	9	143.6	0.8031	0.8868	32.46	0.4983	20826	0.8224	0.835	0.8031	143.6			1
31.2	18.1	1	1	39	3190	9	117.1	0.5427	1.0593	40.98	0.4984	31518	1.3689	1.161	0.5427	117.1
30.9	18	1	1	38	2500	9	150.4	0.5861	0.9351	33.99	0.4985	42177	1.0886	0.747	0.5861	150.4
27.5	20.3	1	1	39	4230	9	166	0.9303	0.5085	22.93	0.4986	19231	0.6636	0.869	0.9303	166						1
32.6	17.1	2	2	38	3380	9	89.2	0.4684	0.6755	34.09	0.4986	21615	1.0842	1.483	0.4684	89.2		1
30.7	20.4	1	1	37	3010	9	116.6	0.5935	0.914	34.92	0.4986	26048	1.2248	1.151	0.5935	116.6
29.6	23.1	3	2	41	3160	9	188.7	0.9012	0.9979	33.47	0.4987	28618	0.9996	0.803	0.9012	188.7		1
26.7	23.9	2	2	38	3950	9	179.4	0.9977	0.6616	24.47	0.4992	21092	0.7595	0.774	0.9977	179.4
28.2	17.1	2	2	39	3180	9	113.7	0.527	0.9135	48.71	0.4993	28221	1.0498	1.32	0.527	113.7
27.1	27	1	1	39	3450	9	130.6	0.6035	1.408	37.96	0.4994	30970	1.1822	0.724	0.6035	130.6		1
22.9	17.8	1	1	41	3060	9	215.1	1.0476	1.2409	58.47	0.4994	28781	1.9528	2.153	1.0476	215.1
22.7	19.9	1	1	40	3540	9	198.6	0.9447	0.8234	30.46	0.4995	30153	1.1166	0.953	0.9447	198.6
29.6	20.8	2	1	39	3520	9	162.7	0.8596	1.3911	60.08	0.4996	19118	1.0809	1.384	0.8596	162.7
25.7	21.3	3	1	39	3700	9	130.8	0.6979	0.5395	20.38	0.4997	25027	0.5698	0.55	0.6979	130.8
25.2	24.4	3	1	41	3790	9	153.2	0.895	1.0226	41.34	0.4998	15795	0.6971	0.735	0.895	153.2
25.9	24.2	3	2	38	3370	9	165.4	0.9126	0.8669	34.33	0.4999	20747	1.2813	1.395	0.9126	165.4
32.8	18.7	2	2	39	3810	9	191	0.883	0.9355	36.35	0.4999	31759	1.1111	0.944	0.883	191
27.3	25.9	2	2	39	3950	9	177.8	0.9519	1.0527	38.22	0.4999	22836	1.4189	1.235	0.9519	177.8		1
26.3	16.6	1	1	39	2940	9	121.8	0.5653	0.6428	32.49	0.5002	29230	1.0843	1.248	0.5653	121.8		1
26.6	17.8	1	1	38	3090	9	191.5	0.8723	1.0435	38.29	0.5002	32735	1.003	0.794	0.8723	191.5
23	21.3	1	1	41	3900	9	203.1	1.0142	1.1574	42.25	0.5002	28889	0.9952	0.845	1.0142	203.1
28.1	19	1	1	39	2740	9	179.7	0.9059	0.8249	34.24	0.5003	26062	0.7304	0.743	0.9059	179.7
33.4	22.9	2	1	38	3100	9	146.1	0.6297	0.8172	25.18	0.5005	34351	0.9729	0.655	0.6297	146.1
31.1	20.8	2	2	39	3400	9	182.6	0.9162	1.3313	64.01	0.5005	22696	1.4786	1.758	0.9162	182.6
28.8	21.9	1	1	39	3910	9	231.8	1.2263	1.0605	50.83	0.5007	19401	0.982	1.347	1.2263	231.8
31.9	20.6	1	1	41	3800	9	112.3	0.5699	1.6764	76.55	0.5007	21233	1.1191	1.428	0.5699	112.3
30.8	22.8	1	1	30	1900	9	164.8	0.9649	1.2933	45.83	0.5009	18507	1.0119	1.06	0.9649	164.8	1				1
29	16.6	2	1	38	2830	9	156	0.7185	0.8439	44.13	0.501	27148	0.7434	0.874	0.7185	156
26.8	20.8	2	2	40	4120	9	133.8	0.7233	0.8423	30.88	0.5016	22963	0.9648	0.937	0.7233	133.8						1
27.2	22.3	1	1	38	3560	9	354	1.7499	0.5875	25.22	0.502	27086	1.0593	1.092	1.7499	354
27.2	19.5	1	1	38	3560	9	354	1.7499	0.5875	25.22	0.502	27086	1.0593	1.092	1.7499	354
32.9	16.2	2	2	39	3820	9	136.6	0.666	1.5961	102.13	0.502	18416	0.7142	1.304	0.666	136.6
25.4	21.8	3	2	39	2910	9	116.8	0.6193	1.21	45.28	0.5021	22446	0.8412	0.917	0.6193	116.8		1
32.6	26.6	3	3	39	3570	9	161.4	0.866	1.0062	50.61	0.5024	14816	0.782	1.187	0.866	161.4
35.2	18.2	2	2	39	3600	9	129.8	0.647	1.1144	47.16	0.5025	26712	0.8176	0.863	0.647	129.8
25.8	19.2	1	1	39	3250	9	94	0.4731	1.3061	66.11	0.5026	22533	0.9012	1.197	0.4731	94
32.2	26.6	1	2	38	4060	9	126.8	0.7174	0.6623	27.26	0.5027	18171	0.9767	1.2	0.7174	126.8						1
29.2	20.7	1	1	39	3340	9	130.2	0.6683	0.9401	44.28	0.5031	22881	1.5607	1.98	0.6683	130.2		1
28.2	19.5	1	1	38	2710	9	196.1	0.9104	0.7122	27.47	0.5032	31729	1.3351	1.131	0.9104	196.1
21.7	18.6	1	1	39	3450	9	110.1	0.5618	1.4372	65.33	0.5033	24116	0.9208	1.056	0.5618	110.1
29.8	23.6	1	1	40	3730	9	206.9	1.1838	0.6734	27.15	0.5035	17811	1.1528	1.406	1.1838	206.9
30.5	19.1	3	2	40	3360	9	211.5	0.9554	0.8039	29.92	0.5037	33462	0.9572	0.762	0.9554	211.5
27.9	24.2	1	1	39	3500	9	122.4	0.6732	1.2646	50.36	0.5045	21062	0.9111	0.994	0.6732	122.4
28.2	17.3	2	1	40	3510	9	195.9	0.8192	0.839	34.85	0.5046	39797	1.0579	0.86	0.8192	195.9
34.1	15.6	2	2	38	2830	9	163.5	0.7638	0.8849	47.26	0.5046	30272	0.9927	1.203	0.7638	163.5
32.1	25.4	2	1	40	4100	9	191.8	1.0595	1.0462	44.99	0.5047	19100	1.3493	1.684	1.0595	191.8						1
30.1	18.7	2	2	41	4140	9	175.8	0.9032	1.0092	52.84	0.5047	22728	1.0062	1.397	0.9032	175.8						1
28.5	22.9	1	1	40	3440	9	132.9	0.69	1.0309	38.01	0.5048	26945	0.7721	0.695	0.69	132.9
24.8	20.4	1	1	40	3670	9	163.3	0.7962	0.9944	44.76	0.5052	25220	0.8149	0.931	0.7962	163.3
26.3	18.3	1	1	39	2980	9	141	0.7177	0.7216	34.48	0.5054	23327	1.1069	1.367	0.7177	141
25.8	17.1	1	1	40	3160	9	247.3	1.1921	0.5901	30.23	0.5055	24407	1.6919	1.799	1.1921	247.3
30.9	21.1	2	2	38	2740	9	348.1	1.6937	1.1261	41.08	0.5058	24314	1.4315	1.202	1.6937	348.1
28.5	16.9	1	1	38	2920	9	101.6	0.4998	1.0378	39.16	0.5059	28519	0.878	0.771	0.4998	101.6
31.2	20.3	2	1	40	3740	9	153.1	0.8566	0.7903	35.77	0.506	18506	0.8255	1.089	0.8566	153.1
33.7	22.9	2	2	40	3580	9	216.4	1.1448	1.4366	60.59	0.506	19607	1.079	1.406	1.1448	216.4
29.4	20.7	2	1	38	3260	9	78.4	0.4288	0.925	39.47	0.5061	20796	1.0032	1.171	0.4288	78.4
28.5	19.7	1	1	40	3170	9	142.6	0.6743	0.6834	27.15	0.5063	28997	0.8932	0.852	0.6743	142.6
28.2	20.3	1	1	38	2800	9	184.4	0.9241	0.7284	32.41	0.5064	25933	1.1245	1.228	0.9241	184.4
29.3	18.6	1	1	40	4530	9	121.2	0.679	0.917	38.44	0.5067	18670	0.837	1.035	0.679	121.2						1
29	19.5	2	2	40	3930	9	136.6	0.6999	0.7466	30.28	0.5068	27327	1.0092	1.001	0.6999	136.6		1
30.9	18.4	2	1	39	3000	9	174.3	0.9099	0.9494	49.95	0.507	20994	1.1934	1.747	0.9099	174.3
28.8	17.1	1	1	39	2690	9	142	0.6572	1.3031	80.13	0.5072	23277	1.2625	1.998	0.6572	142
27.2	19.5	1	1	40	3600	2	176.8	0.7554	1.9403	79.27	0.5076	37131	1.2214	1.01	0.7554	176.8
30.1	22.7	1	1	38	3660	9	141.8	0.6283	0.7634	27.84	0.5078	29506	0.965	0.738	0.6283	141.8
28.7	21	1	1	40	3620	9	153.6	0.7901	1.5978	64.35	0.5078	27186	1.109	1.097	0.7901	153.6
30.7	20.8	4	2	39	3300	2	112.3	0.5997	0.5779	24.27	0.5087	22448	0.6939	0.772	0.5997	112.3
25.7	19.1	1	1	40	3090	9	208.8	1.1071	1.4035	67.06	0.5088	22783	0.6976	0.89	1.1071	208.8
26.3	17.8	2	1	39	2880	9	80.2	0.4003	1.1232	52.85	0.5089	25318	1.2902	1.493	0.4003	80.2
26.3	19.1	2	1	39	2880	9	80.2	0.4003	1.1232	52.85	0.5089	25318	1.2902	1.493	0.4003	80.2
27.9	30	7	2	41	3340	9	137.7	0.626	1.0075	28.15	0.509	31544	1.0398	0.676	0.626	137.7
28.6	17.2	4	3	36	3060	9	162.7	0.6463	0.7774	29.28	0.5093	43366	1.3371	0.96	0.6463	162.7	1
30.4	16	3	1	41	3390	9	212	1.0061	0.9771	53.57	0.5096	28751	0.9516	1.211	1.0061	212
30	22.3	1	1	39	2950	9	195.7	0.9783	0.9137	38.62	0.5097	21311	0.9687	0.991	0.9783	195.7
25.6	19.1	1	1	39	3190	9	86.3	0.38	1.5689	60.98	0.51	35432	1.5262	1.268	0.38	86.3
28.7	16.4	1	1	38	3020	9	148.3	0.5987	1.0795	44.44	0.5101	41096	0.9854	0.798	0.5987	148.3
29.3	18.4	1	1	38	2670	9	201.7	0.765	1.3005	49.41	0.5102	45192	0.9082	0.635	0.765	201.7
28.6	25.1	2	2	39	3100	9	166.4	0.907	0.6024	19.73	0.5104	23161	1.4299	1.054	0.907	166.4
26.6	20.4	2	1	39	3010	9	178.5	0.9526	0.6777	27.35	0.5105	25056	1.3568	1.406	0.9526	178.5
31.1	21.6	6	1	39	3630	9	108.8	0.4746	0.7858	26.03	0.5106	34572	0.8046	0.581	0.4746	108.8
30.6	23.1	1	1	40	3380	9	123.3	0.6274	1.0375	42.37	0.5107	26165	1.5095	1.526	0.6274	123.3
32.1	21.3	1	1	39	3950	9	232.3	1.1612	0.7917	26.83	0.5108	28151	1.2463	1.005	1.1612	232.3
26.5	21.7	1	1	41	3980	9	157.6	0.8563	1.0062	39.34	0.5108	24260	0.9513	0.974	0.8563	157.6
30.9	22.6	1	2	39	3390	9	148.1	0.8129	0.8905	38.74	0.5109	19565	1.3389	1.678	0.8129	148.1
30.9	22.6	1	2	39	3390	9	148.1	0.8129	0.8905	38.74	0.5109	19565	1.3389	1.678	0.8129	148.1
30.4	29.3	1	1	38	3700	6	114.8	0.6968	0.6777	25.16	0.511	15160	0.6331	0.794	0.6968	114.8		1		1
28.4	20.4	1	1	39	3170	9	144.3	0.7216	0.918	33.03	0.511	26399	0.7116	0.654	0.7216	144.3			1
24.6	19.1	1	1	39	3030	9	169.9	0.8487	0.9273	39.27	0.5113	28838	0.8622	0.87	0.8487	169.9
30.8	26.6	1	1	39	3500	9	126.9	0.6872	1.1689	39.92	0.5115	23773	1.1684	1.054	0.6872	126.9
29.5	21.5	2	2	38	3300	9	102.2	0.5478	1.2109	49.62	0.5115	21781	1.5599	1.445	0.5478	102.2
29.1	18.2	1	1	38	3610	9	107.3	0.4608	1.2994	65.88	0.5115	35816	1.1538	1.218	0.4608	107.3
29.5	24.4	1	1	38	3460	9	206.3	1.0629	0.9184	29.45	0.5119	26629	1.7913	1.416	1.0629	206.3
27.3	19.3	1	1	39	3350	9	126	0.5994	1.0078	37.28	0.5119	30903	0.7392	0.616	0.5994	126
26.7	22.2	1	1	38	3750	9	273	1.3693	1.129	44.26	0.5119	27469	1.0573	1.035	1.3693	273
32.3	21.6	2	2	37	2910	9	211.5	1.0252	0.58	21.51	0.512	28883	0.6985	0.512	1.0252	211.5
30.6	25.4	1	1	40	3070	9	203.6	1.1532	1.0018	33.67	0.5121	21407	1.1198	1.055	1.1532	203.6		1
26.3	19.9	1	1	40	3670	9	176.7	0.8694	1.0174	56.58	0.5121	21180	0.5536	0.84	0.8694	176.7
29.8	22.3	1	1	41	3590	9	141	0.7202	0.8205	31.15	0.5123	26593	1.1179	1.048	0.7202	141
30.9	24.1	1	1	40	3650	9	176	0.9697	0.9493	31.39	0.5123	23016	0.8071	0.72	0.9697	176
33.5	18.7	1	1	41	3420	9	94	0.4796	1.2232	53.23	0.5125	22595	1.0165	1.211	0.4796	94
33.5	20.1	1	1	41	3420	9	94	0.4796	1.2232	53.23	0.5125	22595	1.0165	1.211	0.4796	94
34.4	19.8	3	2	40	3210	9	113.5	0.6078	1.2949	63.21	0.5132	21492	1.1009	1.486	0.6078	113.5
24.3	20.7	1	1	39	2980	9	134.4	0.6473	1.7765	74.68	0.5133	29614	1.3717	1.38	0.6473	134.4
33.2	20.7	2	2	39	3280	9	338.4	1.5803	0.9883	37.74	0.5134	32035	1.4315	1.237	1.5803	338.4
25.2	20	1	1	38	3540	9	185.8	0.8942	1.1232	44.02	0.5134	30102	0.9994	0.921	0.8942	185.8
27.7	18.7	3	1	39	2950	9	160.3	0.8352	1.0222	52.32	0.5134	21336	1.068	1.478	0.8352	160.3
28.3	16.6	1	1	39	3130	9	129.9	0.628	1.5211	76.88	0.5137	29116	1.321	1.563	0.628	129.9
33.1	23	2	2	40	3750	9	126.2	0.6624	1.0854	36.46	0.5139	25660	1.276	1.11	0.6624	126.2
29.1	17.2	1	1	39	2780	9	116.5	0.4718	0.9742	39.89	0.5139	41175	1.4293	1.124	0.4718	116.5
32.3	19.9	1	1	37	3030	9	164.1	0.7708	0.5437	20.56	0.5142	31761	1.9238	1.617	0.7708	164.1		1
26.8	21.5	3	1	31	2070	9	162.5	0.8454	0.7082	24.18	0.5143	26122	0.6866	0.581	0.8454	162.5	1				1
26.9	16	1	1	36	2260	9	290.3	1.0377	0.5824	36.42	0.5143	48802	1.2265	1.348	1.0377	290.3	1				1
25.4	18.4	1	1	41	3140	9	231.9	1.1005	0.9882	46.58	0.5145	26940	1.0743	1.25	1.1005	231.9				1
30.5	21.8	1	1	40	3780	9	133.3	0.7223	1.3286	61.04	0.5145	19077	0.943	1.31	0.7223	133.3
31	28.9	3	2	38	2860	9	218.8	1.2393	1.5657	48.41	0.5146	20696	1.5816	1.43	1.2393	218.8		1		1
26	18.1	3	1	41	3490	9	172.9	0.8808	1.2921	55.89	0.5146	25593	1.324	1.43	0.8808	172.9
27.4	21.2	2	2	39	3190	9	158.9	0.7824	1.2317	59.29	0.5147	23054	1.175	1.53	0.7824	158.9
27	24	1	1	39	4050	9	136.2	0.6973	0.5148	18.98	0.5148	24951	1.2156	1.183	0.6973	136.2						1
31.2	17.1	1	1	39	2280	9	170	0.7731	0.6967	32.22	0.5149	32798	0.7453	0.756	0.7731	170					1
32.6	21.5	2	2	39	2900	9	156.1	0.8102	0.993	33.85	0.5149	27697	0.9522	0.788	0.8102	156.1
27.9	21.6	1	1	39	3230	9	212.1	0.993	0.7742	29.44	0.5153	32014	1.0126	0.853	0.993	212.1
26	17.7	1	1	38	3270	9	140.2	0.6725	0.7731	30.47	0.5154	30396	1.6683	1.49	0.6725	140.2		1
25.9	18.7	1	1	40	3990	9	94.3	0.463	0.6617	33.59	0.5154	25332	0.6606	0.836	0.463	94.3
23.1	22.5	3	3	39	3510	9	109.9	0.5692	0.678	27.77	0.5156	24126	1.3745	1.209	0.5692	109.9
28.1	20.7	2	1	40	2900	9	133.9	0.6405	1.5215	50.4	0.5156	32163	0.8748	0.649	0.6405	133.9			1
29.9	21.3	1	1	39	3690	9	122	0.6553	0.8543	38.42	0.5157	19905	1.0393	1.094	0.6553	122
32.3	28.6	1	1	39	3570	9	158.8	0.9389	0.9584	32.96	0.516	16155	0.7238	0.877	0.9389	158.8		1	1	1
26.4	19.1	1	1	39	3500	9	163.2	0.7489	1.2125	51.5	0.516	32891	0.767	0.73	0.7489	163.2
32.5	20.1	2	2	42	3620	9	166.5	0.8287	0.9344	38.34	0.5161	26602	0.5461	0.46	0.8287	166.5
26.1	19.6	1	1	40	3890	9	147.1	0.7563	0.8819	43.05	0.5164	22293	1.0105	1.364	0.7563	147.1
26.3	18.5	1	1	37	2300	9	253.6	1.1249	1.1326	47.17	0.5167	35274	1.7409	1.558	1.1249	253.6			1		1
31.2	21.9	2	1	35	2490	9	154.4	0.8461	1.2801	53.74	0.517	20858	0.9136	1.074	0.8461	154.4	1				1
30.6	21.5	1	1	37	2990	9	177.1	0.9015	1.6222	76.2	0.5172	22919	2.6421	2.709	0.9015	177.1
28.8	22.9	2	2	38	2940	9	70.9	0.2415	0.9178	35.66	0.5173	17964	1.2973	1.26	0.2415	70.9
28.8	22.9	2	1	40	3720	9	70.9	0.2415	0.9178	35.66	0.5173	17964	1.2973	1.26	0.2415	70.9
34.3	17.9	2	2	39	3290	9	229.3	0.9199	0.5824	22.16	0.5182	42053	0.7423	0.543	0.9199	229.3		1
22.1	19.5	2	1	38	2980	9	120.6	0.545	1.0845	40.12	0.5185	32952	0.924	0.77	0.545	120.6
28.4	21.2	1	1	38	3270	9	152.8	0.8023	0.7823	32.1	0.5187	24420	1.1319	1.198	0.8023	152.8
29.3	19.9	1	1	38	2660	9	70.7	0.3558	0.7538	33.3	0.5188	26372	1.3095	1.426	0.3558	70.7		1
29.1	23.3	2	1	40	4260	9	111.7	0.5846	1.2796	58.43	0.5188	18406	0.7976	1.122	0.5846	111.7						1
28.1	19.8	1	1	40	3050	9	121	0.6067	0.588	26.4	0.519	28453	0.8864	0.958	0.6067	121
30.3	19.1	1	1	38	3000	9	52.7	0.2538	0.6687	28.11	0.519	29946	0.7296	0.734	0.2538	52.7
30.7	22	1	1	39	3050	9	192.1	0.9721	0.7265	28.04	0.5191	27410	1.0934	1.064	0.9721	192.1
24.8	19.3	2	2	39	3240	9	169.8	0.8559	0.877	38.63	0.5191	26312	0.7345	0.799	0.8559	169.8
30.9	18.3	3	1	38	2980	9	103.4	0.5083	1.0766	50.84	0.5191	25427	1.1982	1.175	0.5083	103.4
26.1	19.1	2	2	38	3150	9	86.1	0.4369	0.8437	37.86	0.5195	24198	0.656	0.683	0.4369	86.1
28	18.6	1	1	39	3050	9	131.9	0.5748	0.8325	32.92	0.5197	36760	0.9059	0.739	0.5748	131.9
27	19	1	1	40	3450	9	308.6	1.3712	1.2331	47.2	0.5202	35571	1.2533	1.009	1.3712	308.6
26.4	25.2	1	1	40	3320	9	118.8	0.597	1.0047	43.25	0.5204	25582	0.6788	0.609	0.597	118.8
29.2	19.9	1	2	39	3730	9	187.6	0.9336	1.197	50.8	0.5208	27768	0.6461	0.663	0.9336	187.6
26.6	19.5	1	1	40	3090	9	146.2	0.7388	1.3109	57.5	0.5208	26279	0.7829	0.874	0.7388	146.2
29	20.9	1	1	39	3640	9	120.2	0.593	0.7407	27.31	0.521	27608	1.2099	1.122	0.593	120.2				1
30	19.5	6	1	38	2870	9	95.3	0.4718	0.7725	36.97	0.521	26330	0.9778	1.175	0.4718	95.3
27.2	17.7	2	1	40	2860	9	155	0.705	0.9035	43.4	0.521	30408	0.9729	1.096	0.705	155
33	20.7	3	2	41	3580	9	102	0.4684	0.8476	30.67	0.5211	33615	0.837	0.659	0.4684	102
32.8	20	2	1	39	3740	9	218.2	1.1342	0.7028	27.65	0.5214	25692	0.8809	0.878	1.1342	218.2
26.8	19.4	1	1	39	3270	9	143.2	0.7236	0.6979	30.61	0.5222	26353	1.1446	1.243	0.7236	143.2
28.9	19.4	5	1	39	3270	9	112.4	0.3728	0.6934	30.24	0.5225	18690	0.9919	1.055	0.3728	112.4		1
32.8	19.8	2	2	37	3500	9	172.6	0.8541	1.5341	57.29	0.5226	29141	0.8975	0.785	0.8541	172.6
25.6	20.4	1	1	39	3050	4	160.1	0.7526	0.9375	35.4	0.5227	32236	1.3082	1.099	0.7526	160.1		1
23.1	18.3	1	1	41	3220	9	175.6	0.8077	0.8139	36.95	0.5229	32669	1.2021	1.248	0.8077	175.6
28.3	17.9	1	1	39	3620	9	190.3	0.9486	0.8951	37.88	0.5229	27796	0.3941	0.404	0.9486	190.3
28.3	21.1	2	1	39	3420	9	237.3	1.105	0.6368	20.58	0.523	32781	0.8862	0.634	1.105	237.3
29.4	22	1	1	35	2570	9	213.5	1.0867	0.9343	44.64	0.523	24138	1.2259	1.514	1.0867	213.5	1
28.5	21.1	1	1	39	3710	9	109.7	0.5937	0.7305	27.78	0.5231	22748	1.2657	1.24	0.5937	109.7
27	22.3	1	1	40	3330	9	173.4	0.8582	0.8613	29.71	0.5231	29363	0.9093	0.738	0.8582	173.4
25	23	1	1	40	3600	9	241	0.7801	1.3386	45.59	0.5232	21201	1.17	0.899	0.7801	241
33.4	22.3	2	2	39	3180	9	199.2	0.9528	1.2603	42.46	0.5234	31345	0.8914	0.683	0.9528	199.2
31.1	22.5	1	1	40	3250	9	142.2	0.7485	0.9812	37.97	0.5235	26885	1.1734	1.143	0.7485	142.2
26	19.6	3	2	38	2980	9	140.1	0.6837	1.382	64.31	0.5236	28094	1.1574	1.287	0.6837	140.1
31.3	17.5	2	2	38	3310	9	152.5	0.6322	1.0947	43.16	0.5241	40380	1.2495	0.967	0.6322	152.5
30.8	19.3	1	1	40	3510	9	181.2	0.9403	0.7271	26.84	0.5242	26423	1.2716	1.217	0.9403	181.2
34	21.4	2	2	40	3710	9	110.5	0.5696	1.1965	44.68	0.5244	28363	0.8292	0.75	0.5696	110.5
28.5	20.3	1	1	36	2870	9	135.6	0.668	1.2337	53.27	0.5246	28474	1.2679	1.31	0.668	135.6	1
26.8	16.3	2	1	38	3530	9	142.5	0.7126	1.0434	43.91	0.5248	27737	1.3727	1.404	0.7126	142.5
25.5	18.7	2	1	40	2990	9	115.7	0.5744	1.0976	56.84	0.5249	24094	0.9585	1.285	0.5744	115.7
32	19.1	2	2	40	3280	9	230.5	0.9948	0.9561	38.42	0.525	37755	0.565	0.464	0.9948	230.5
29.3	21.5	1	1	40	3640	9	155.1	0.7878	0.8315	31.89	0.5253	27554	1.2392	1.203	0.7878	155.1
26.8	20.4	1	1	39	3450	9	171.9	0.9207	0.8207	32.91	0.5253	25609	0.6733	0.696	0.9207	171.9				1
27.6	23.6	5	3	38	3600	9	125.1	0.6556	1.8244	91.08	0.5253	19425	1.4191	2.12	0.6556	125.1
33.9	23.5	3	2	38	3790	9	167.4	0.8537	0.5677	27.16	0.5254	19565	0.9519	1.362	0.8537	167.4
28.1	26.7	1	1	40	3870	9	229.2	1.1325	0.8078	24.45	0.5256	25406	0.8683	0.619	1.1325	229.2				1
27.8	19.6	1	1	38	3040	8	139.8	0.7414	0.661	30.57	0.5257	21460	0.9047	1.16	0.7414	139.8
22	20.1	2	1	40	4210	9	190.4	0.8955	1.06	33.65	0.5257	32344	1.0018	0.712	0.8955	190.4						1
27.3	17	1	1	39	2670	9	186.5	0.8959	0.9274	39.16	0.5257	30472	0.7134	0.719	0.8959	186.5
29.5	16.2	4	2	37	2790	9	179	0.8054	1.0848	51.05	0.5257	34088	0.9297	0.95	0.8054	179
27.7	25.3	2	1	38	3050	9	137.8	0.7879	1.0645	46.31	0.5258	19532	1.0796	1.395	0.7879	137.8			1
26.4	17.6	1	1	40	3560	9	94.6	0.4704	0.8852	37.77	0.5259	29893	1.2775	1.293	0.4704	94.6
23	18.6	1	1	39	3170	9	88.5	0.4624	0.8344	36.41	0.526	24154	0.9462	1.068	0.4624	88.5
31.1	21.1	2	1	36	2990	9	175.6	0.7999	1.2943	47.49	0.526	34426	0.8437	0.685	0.7999	175.6	1
27.6	20	1	1	40	3060	9	182.1	0.9658	1.1674	53.99	0.5262	21481	1.591	2.04	0.9658	182.1
29.5	25.4	1	1	40	3300	9	123	0.6815	0.862	30.43	0.5263	24563	0.7785	0.733	0.6815	123
27.9	22.6	1	1	40	3080	9	149.2	0.7204	1.1845	39.24	0.5263	30971	1.6168	1.231	0.7204	149.2
24.2	22.6	4	1	36	3150	9	211.5	1.0012	1.0814	33.93	0.5264	31996	1.0937	0.774	1.0012	211.5	1
28.4	19.2	1	1	39	3050	9	143.5	0.719	1.1306	57.66	0.5265	23787	0.9788	1.304	0.719	143.5
30.2	27.1	1	1	41	3580	9	130.6	0.7423	0.9377	33.3	0.5266	21324	0.9635	0.968	0.7423	130.6
28.6	24.6	2	2	38	3400	9	184	0.9876	1.1583	37.14	0.5266	26571	0.9499	0.769	0.9876	184		1
27.5	19.6	1	1	40	3370	9	139.2	0.7012	1.0072	44.25	0.5268	20811	1.1927	1.298	0.7012	139.2
28.1	18.4	1	1	38	3640	9	94.2	0.4734	1.2534	52.31	0.5269	27606	1.2212	1.245	0.4734	94.2
30.4	20.3	1	1	39	3410	9	67.5	0.3752	1.6029	68.16	0.5271	19711	1.6188	2.012	0.3752	67.5
31	20	2	1	38	3280	9	140.3	0.7275	0.9303	41.14	0.5272	24548	0.6355	0.721	0.7275	140.3
31.1	22.9	4	1	39	3690	9	116.3	0.5947	0.9616	47	0.5272	16795	1.1969	1.912	0.5947	116.3
28.9	17.4	1	1	38	3010	9	102.7	0.5086	1.0373	55.67	0.5272	22975	0.5802	0.832	0.5086	102.7
29.3	21.3	1	1	38	3470	9	179.8	0.8315	0.6037	19.75	0.5274	33485	1.4429	1.037	0.8315	179.8
26.6	30.8	3	1	38	3990	9	164.2	0.9999	1.343	50.38	0.5275	15484	0.7286	0.861	0.9999	164.2		1
31.3	19.6	3	3	37	3590	9	96.9	0.4446	0.8485	31.66	0.5276	28514	1.0564	0.854	0.4446	96.9		1
31.3	19.6	3	2	38	3350	9	96.9	0.4446	0.8485	31.66	0.5276	28514	1.0564	0.854	0.4446	96.9		1
34.5	22.8	6	3	38	3550	9	140.3	0.7618	1.0359	43.05	0.5276	24416	1.0042	1.098	0.7618	140.3
32.6	24.2	4	2	38	3090	9	242.2	1.2334	1.3421	43.97	0.5276	28069	1.0759	0.857	1.2334	242.2
24.9	18.8	4	1	39	2830	9	190.6	0.9422	0.7226	31.02	0.5277	28468	1.1981	1.235	0.9422	190.6
30.3	18.7	1	1	41	3510	9	185.5	0.8539	0.7391	28.93	0.528	33796	1.1032	0.94	0.8539	185.5
25.6	21.9	1	1	39	3200	9	308.5	1.6439	0.8789	41.59	0.5281	20196	1.1707	1.598	1.6439	308.5
28.5	16.2	1	1	38	2970	9	121.9	0.5544	2.7312	131.2	0.5281	30825	0.9187	1.035	0.5544	121.9
22.7	18	2	2	40	2870	9	159.8	0.6061	1.3561	52.93	0.5286	45870	1.038	0.646	0.6061	159.8
22.7	18	2	1	40	3220	9	159.8	0.6061	1.3561	52.93	0.5286	45870	1.038	0.646	0.6061	159.8
34	19.6	2	1	38	3720	9	155.7	0.8114	2.5609	126.02	0.5286	21053	1.4918	2.067	0.8114	155.7
29	17.3	1	1	40	3710	9	203.8	1.0063	0.8812	40.2	0.5287	27786	1.067	1.177	1.0063	203.8
32.2	20.2	1	1	40	3520	9	131.3	0.6781	0.6067	24.14	0.5289	26373	0.7223	0.723	0.6781	131.3
34.2	23.7	1	1	37	3050	9	213.1	1.0914	0.9636	34.57	0.5291	22747	1.126	0.985	1.0914	213.1
29.2	22	1	1	39	3410	9	114.4	0.623	1.413	47.76	0.5292	24331	1.5409	1.385	0.623	114.4
30.7	21.1	2	1	38	3450	9	213.9	1.1102	0.8869	34.98	0.5293	26151	0.9112	0.909	1.1102	213.9
29.2	21	2	1	41	4100	9	113.3	0.5284	0.9997	36.46	0.5293	32294	0.8143	0.65	0.5284	113.3						1
31.2	22.7	2	1	39	3830	9	138.5	0.7882	0.7998	30.56	0.5295	22448	1.0747	1.139	0.7882	138.5
29.6	21.9	2	1	38	2760	9	140	0.7504	1.0525	41.63	0.5297	24001	1.409	1.471	0.7504	140				1
29.9	23.7	1	1	38	2740	9	91.1	0.4317	1.5122	56.32	0.5299	32218	1.1729	0.98	0.4317	91.1
32.2	18.9	2	2	39	2540	9	195.6	0.962	0.5771	30.36	0.5301	24733	0.7246	1.008	0.962	195.6
31.4	17.6	3	2	38	3640	9	153.5	0.7609	0.7	40.11	0.5302	17784	0.5304	0.848	0.7609	153.5
30.7	28.5	4	1	40	3020	9	198.1	0.9987	1.7029	52.14	0.5303	28747	0.8787	0.667	0.9987	198.1
33.1	24.7	4	3	38	3310	9	102.7	0.5078	0.4148	12.01	0.5305	29648	0.542	0.383	0.5078	102.7		1
34.5	21.9	3	2	40	3340	9	130.3	0.6203	0.6677	29.71	0.5305	28600	0.8067	0.881	0.6203	130.3
28	19.5	1	1	39	3460	9	89.4	0.4808	0.7127	30.94	0.5305	22163	0.7027	0.864	0.4808	89.4
33.2	28.9	1	1	35	2620	9	118.5	0.6871	1.4343	51.78	0.5305	19987	1.1716	1.235	0.6871	118.5	1	1
33.2	28.9	1	1	35	2620	9	118.5	0.6871	1.4343	51.78	0.5305	19987	1.1716	1.235	0.6871	118.5	1	1
24.7	25.6	2	1	41	3750	9	154.3	0.7078	0.8209	24.8	0.5306	33887	0.8663	0.579	0.7078	154.3
30.5	19.6	1	2	38	3650	9	137.6	0.7204	0.6344	30.97	0.5306	20955	0.4532	0.626	0.7204	137.6
25.5	21.9	1	1	40	4000	9	279.5	1.4626	0.8573	37.31	0.5309	24312	1.089	1.228	1.4626	279.5
30.4	20.8	3	2	39	4060	9	106.8	0.5862	0.6459	28.1	0.5312	20344	0.9217	1.191	0.5862	106.8						1
31.8	20	1	1	40	3040	9	104.8	0.5308	1.1989	49.36	0.5313	27446	1.5127	1.534	0.5308	104.8
32.1	20.4	2	1	40	4030	9	194.1	0.9348	0.4763	20.02	0.5314	30662	0.7383	0.72	0.9348	194.1						1
29.3	20	1	1	41	3270	9	102.5	0.4053	0.6728	23.87	0.5318	43884	0.8581	0.583	0.4053	102.5
31.5	18.8	1	1	40	3460	9	253.6	1.3129	0.9062	46.21	0.5319	20108	1.028	1.507	1.3129	253.6
26.7	19.1	1	1	40	3410	9	147.6	0.7314	0.6875	26.45	0.5322	28053	1.2017	1.098	0.7314	147.6
28.4	19.5	1	1	40	2780	9	188.3	0.8188	0.6239	22.7	0.5324	36359	0.7718	0.609	0.8188	188.3
31.7	21.6	2	1	41	2900	9	324.5	1.3289	0.8626	28.85	0.5324	41328	0.5411	0.359	1.3289	324.5
30.3	22	2	2	38	3200	9	141.4	0.7376	1.2425	48.58	0.5324	26063	1.5135	1.505	0.7376	141.4
34.2	29.7	2	1	40	3010	9	92	0.5237	0.765	20.23	0.5325	22625	0.7215	0.535	0.5237	92		1
27.2	19.1	1	1	39	3450	9	156.4	0.7364	0.8294	36.22	0.5327	31972	0.6684	0.662	0.7364	156.4
26	20.3	1	1	38	2520	9	139.3	0.6246	1.088	40.8	0.5328	34340	1.1972	1.003	0.6246	139.3				1
32.1	20	2	2	39	3500	9	156.9	0.7346	0.9887	47.68	0.5328	28569	0.763	0.896	0.7346	156.9			1
29.7	17.5	1	1	37	3510	9	149.2	0.6985	0.7027	26.72	0.533	33113	0.8022	0.692	0.6985	149.2
27.7	17.5	2	1	39	2920	9	255.3	1.1588	1.6924	81.37	0.5331	32382	1.1565	1.216	1.1588	255.3
31.4	19.1	2	1	37	2980	9	173.1	0.872	2.0614	80.12	0.5334	30076	1.5405	1.415	0.872	173.1		1
31.4	19.1	2	1	37	2980	9	173.1	0.872	2.0614	80.12	0.5334	30076	1.5405	1.415	0.872	173.1		1
30.4	19.2	1	1	38	2890	9	138.9	0.707	0.8913	40.69	0.5342	25709	0.7835	0.9	0.707	138.9
31.8	24	1	1	38	2800	9	200.8	1.0904	1.1718	51.74	0.5343	20254	1.9664	2.228	1.0904	200.8
29.3	20.1	1	1	40	3720	9	208.5	0.9635	0.8858	31.51	0.5345	32612	0.9695	0.796	0.9635	208.5
26.4	20	1	1	40	3850	9	100.4	0.4892	0.734	37.13	0.5345	23061	0.8611	1.206	0.4892	100.4
30.8	26.4	2	1	39	3360	9	127.5	0.5983	0.6524	17.93	0.5346	32795	0.9886	0.535	0.5983	127.5			1
24.7	19.1	1	1	37	3570	9	155.7	0.7167	0.9147	35.8	0.5348	34235	0.9283	0.791	0.7167	155.7
30.4	19.7	2	2	38	3200	9	99.8	0.447	0.7649	28.89	0.5351	36086	0.773	0.619	0.447	99.8
27.2	22.2	2	1	39	3130	9	105.1	0.5544	0.9601	43.13	0.5352	23167	0.9472	1.142	0.5544	105.1
29.2	22	1	1	39	3720	9	149.1	0.6955	1.0001	50.77	0.5352	27685	0.8392	1.062	0.6955	149.1
31.5	17.9	4	2	39	2900	9	207.4	0.9382	0.6905	32.21	0.5353	34398	1.4616	1.488	0.9382	207.4
31.5	17.9	4	2	39	2900	9	207.4	0.9382	0.6905	32.21	0.5353	34398	1.4616	1.488	0.9382	207.4
29.3	17	1	1	38	3320	2	115.9	0.5461	0.9814	44.44	0.5354	29394	0.6838	0.752	0.5461	115.9
24.8	16.9	1	1	39	2960	9	122.3	0.5344	0.5409	28.42	0.5355	35598	1.3646	1.577	0.5344	122.3
19.6	16.8	2	1	40	3470	9	159.6	0.7561	0.7553	38.88	0.5356	29186	0.8445	1.046	0.7561	159.6
29	16	1	1	40	3240	9	241.9	0.9711	1.0888	45.23	0.5359	43576	1.2461	1.013	0.9711	241.9
29	23.3	1	1	37	2880	9	183	0.9269	0.7345	30.24	0.536	27687	0.8372	0.849	0.9269	183
31.4	17.2	1	1	38	3140	9	128.6	0.5607	1.0144	43.46	0.536	37679	1.1535	1.02	0.5607	128.6
28.4	24.4	2	1	38	3420	9	143.9	0.7739	0.7874	30.96	0.5363	24153	0.6422	0.669	0.7739	143.9
28.8	20.6	1	1	40	3630	9	172.4	0.9008	0.957	41.76	0.5363	24624	0.8974	1.013	0.9008	172.4
32.5	21.1	4	2	39	3730	9	145.8	0.6743	1.0973	37.27	0.5364	33543	0.71	0.461	0.6743	145.8
24.8	18.6	1	1	39	2800	9	87.2	0.4375	1.0296	43.28	0.5364	30024	1.3498	1.358	0.4375	87.2			1
28.7	27.8	1	1	37	2840	9	142.3	0.827	0.7142	23.96	0.5365	20620	0.8286	0.677	0.827	142.3			1
39.2	23.7	1	1	40	4160	9	133.2	0.7742	0.8846	40.1	0.5367	15927	0.8174	1.241	0.7742	133.2		1				1
18.9	19.8	3	2	38	3170	9	176.5	0.4596	0.7119	24.63	0.537	32316	1.143	0.636	0.4596	176.5
18.9	19.8	3	1	40	3020	9	176.5	0.4596	0.7119	24.63	0.537	32316	1.143	0.636	0.4596	176.5
28.4	18	1	1	39	3120	9	185.4	0.8451	0.7163	30.77	0.5373	34646	1.0144	0.938	0.8451	185.4		1
31	20.1	2	1	38	2590	9	87.8	0.4842	0.795	35.48	0.5373	22414	0.8491	1.055	0.4842	87.8
31	20.1	2	2	38	3510	9	87.8	0.4842	0.795	35.48	0.5373	22414	0.8491	1.055	0.4842	87.8
29.9	16.4	1	1	39	2930	9	116.2	0.5438	0.6793	41.03	0.5378	24231	1.2067	1.895	0.5438	116.2
25.6	24.2	1	1	39	3020	9	468	2.3821	0.9533	36.42	0.5379	28104	0.9077	0.853	2.3821	468		1		1
27.3	23.8	1	1	40	3980	9	174.9	0.9375	0.9956	39.38	0.5379	24373	1.5821	1.698	0.9375	174.9				1
26.4	19.9	1	1	41	3150	9	98.4	0.4648	0.6583	27.98	0.5381	30243	0.933	0.958	0.4648	98.4
30.1	26.4	4	2	38	3410	9	123.9	0.6918	1.2048	48.5	0.5382	20476	1.067	1.183	0.6918	123.9		1
29.4	19.9	1	1	40	3710	8	112.6	0.55	0.6684	26.8	0.5383	28480	0.9842	0.988	0.55	112.6				1
24.5	21.1	1	1	39	3280	9	172.7	0.7563	0.6878	22.56	0.5385	37471	0.4947	0.341	0.7563	172.7
29	20.3	2	1	39	3550	9	110.2	0.5166	0.6661	21.27	0.5386	33344	0.8648	0.616	0.5166	110.2
26.3	19.6	1	1	38	2750	9	145.4	0.7358	0.6925	31.93	0.5386	26188	0.7795	0.899	0.7358	145.4
30.9	21.9	4	2	38	2440	9	146.3	0.7592	2.3007	84.93	0.5386	27152	0.7114	0.66	0.7592	146.3		1			1
29.9	18.5	2	2	39	2690	9	118.7	0.5714	0.7602	34.13	0.5387	30446	0.8527	0.895	0.5714	118.7
31.5	22.4	2	2	40	3520	9	209.6	1.0521	1.2378	45.07	0.5389	29273	1.2802	1.147	1.0521	209.6
27.6	29.4	1	1	39	3310	9	212.2	1.2766	0.6475	19.34	0.5391	19907	0.9995	0.933	1.2766	212.2		1
28.3	17.3	2	2	37	3230	9	176.6	0.7348	1.0846	38.84	0.5391	41093	0.8466	0.604	0.7348	176.6
26.6	18.8	1	1	39	3520	9	161.6	0.8298	0.9051	38.62	0.5392	26440	0.9001	0.967	0.8298	161.6
32	24.3	2	2	41	4310	9	155.7	0.8688	0.7716	24.91	0.5394	23634	1.1428	1.043	0.8688	155.7						1
32.9	18.6	2	2	38	2890	9	141.5	0.6638	1.0209	50.71	0.5394	30958	1.6071	1.836	0.6638	141.5
29.8	21.5	1	1	39	3300	9	217.4	1.0513	1.2435	48.33	0.5396	31371	1.2677	1.126	1.0513	217.4
30.1	22.3	1	1	39	3300	9	162.1	0.7885	0.6662	23.7	0.5398	31287	0.9988	0.82	0.7885	162.1
28.5	17.9	1	1	38	2550	9	134.4	0.8373	1.5798	50.86	0.5398	19124	0.9423	0.942	0.8373	134.4
30.1	19.8	1	1	41	3450	9	163.7	0.8302	1.1078	41.09	0.5399	27702	0.6754	0.561	0.8302	163.7
33.6	20.9	4	2	37	3010	9	155.3	0.8211	0.936	35.72	0.54	25780	0.9112	0.898	0.8211	155.3		1
31.8	19.8	3	2	38	3020	9	149.9	0.7862	0.9831	43.98	0.54	22800	1.2378	1.343	0.7862	149.9
33.4	21.5	2	2	39	3280	9	204.2	1.0645	1.0792	39.51	0.5401	26993	1.1363	1.051	1.0645	204.2
32.7	22.7	1	1	39	3130	9	114.4	0.5906	0.9773	39.78	0.5401	24277	1.0612	1.167	0.5906	114.4
28.3	21.2	2	1	40	4150	9	100.5	0.5433	0.9988	40.35	0.5401	22673	0.8217	0.757	0.5433	100.5						1
32.3	20.8	3	2	38	3790	9	92.2	0.4267	0.8609	30.73	0.5403	34363	0.6138	0.493	0.4267	92.2
29	25.8	1	1	39	3530	9	189	1.0651	1.1222	38.08	0.5403	22815	1.3129	1.241	1.0651	189
32.6	19.8	2	1	40	3730	9	117	0.6126	0.9815	40.48	0.5403	25572	0.8308	0.881	0.6126	117
31.1	23.6	2	2	40	3410	9	160.4	0.7986	0.5223	29.18	0.5413	19476	0.7337	1.11	0.7986	160.4
34.4	22	1	1	39	3990	9	158.9	0.7574	0.4805	16.29	0.5415	32638	0.754	0.579	0.7574	158.9
28.4	24	1	1	40	3680	9	138	0.692	0.8598	28.97	0.5422	29703	0.9669	0.778	0.692	138
26.7	19	1	1	39	3750	9	182.2	0.8155	1.0776	34.02	0.5423	36262	1.001	0.68	0.8155	182.2		1
27.9	21.2	2	1	41	3540	9	145.5	0.7106	2.2052	107.64	0.5424	24648	0.8272	1.083	0.7106	145.5
28.6	17.6	1	1	39	3540	5	192.9	0.904	0.7981	36.08	0.5425	30778	1.1864	1.127	0.904	192.9
27.2	19.6	2	2	41	3660	9	119.7	0.6041	1.0849	52.6	0.5425	25422	0.5899	0.757	0.6041	119.7
28.9	20.6	1	1	41	3020	9	146.5	0.735	1.1143	46.84	0.5426	30368	0.6849	0.689	0.735	146.5
27	18.3	1	1	38	3050	9	162.9	0.6685	1.1078	45.7	0.5427	35621	1.5944	1.283	0.6685	162.9		1
29.5	16.6	2	1	38	2570	9	174.7	0.7563	0.9067	53.85	0.5427	34273	0.6482	0.855	0.7563	174.7
27.3	18.1	1	1	41	3880	9	249.9	1.1393	1.1498	70.22	0.5427	16791	1.623	2.664	1.1393	249.9
25.4	22	1	1	39	3440	9	217	1.1317	0.7529	34.5	0.5428	23990	1.1285	1.371	1.1317	217
32.7	27.7	2	2	39	3830	9	141.1	0.789	1.6429	73.92	0.5428	17336	1.1639	1.349	0.789	141.1
26.8	22	1	1	39	2940	9	175.9	0.965	0.8107	28.93	0.5429	24162	1.6709	1.655	0.965	175.9			1
30.9	21.8	1	1	39	3940	9	297	1.6062	0.6779	29.14	0.5429	22449	1.2674	1.503	1.6062	297
31.9	19.5	3	2	39	3130	9	107	0.4771	0.6384	24.29	0.5431	36912	0.64	0.514	0.4771	107
32.8	19.7	1	1	39	3230	9	142.6	0.7146	0.6181	28.3	0.5431	25804	1.6227	1.571	0.7146	142.6
27.1	25.2	1	1	40	2960	9	135.2	0.7503	0.9724	39.9	0.5431	21397	0.8345	1.005	0.7503	135.2
28	17.3	1	1	38	3070	9	231.3	1.0895	0.8032	46.6	0.5433	29737	0.7514	1.04	1.0895	231.3
28.1	19.7	2	2	38	3210	9	138.2	0.7052	0.7777	41.38	0.5434	19644	0.7088	1.106	0.7052	138.2
33.4	29.9	2	2	38	2890	8	147.5	0.7179	1.7241	51.22	0.5434	30039	0.5721	0.419	0.7179	147.5
24.9	22.5	1	1	38	3330	9	137.9	0.7364	0.6286	26.4	0.5435	23980	0.6723	0.748	0.7364	137.9
25.6	19.1	3	2	39	3570	9	79.8	0.4021	1.3616	63.24	0.5435	26627	0.7563	0.898	0.4021	79.8
29.8	21.5	2	2	39	3420	9	135.5	0.6705	0.8283	30.93	0.5436	30313	0.4688	0.424	0.6705	135.5
27.9	19	1	1	38	2530	9	137.8	0.7072	1.2756	66.03	0.5436	20873	0.9047	1.334	0.7072	137.8
24.1	22.9	2	1	40	3920	5	181.7	0.503	0.6606	22.67	0.5437	29511	0.6841	0.4	0.503	181.7
25.8	19.2	2	1	40	3340	9	161.7	0.7751	0.6353	23.19	0.5437	32375	1.0879	0.902	0.7751	161.7
22.7	19.6	1	1	39	3530	9	155.6	0.8147	0.85	38.69	0.5437	23862	1.0547	1.278	0.8147	155.6
30.7	25.7	6	2	38	3240	9	135.4	0.7983	1.1518	43.87	0.5437	18121	0.6579	0.787	0.7983	135.4
29.4	23.1	2	1	39	3640	9	115.2	0.5812	0.5411	22.43	0.5438	28290	1.2914	1.313	0.5812	115.2
25.3	17.2	1	1	39	3030	9	141.4	0.632	0.8843	42.06	0.5438	35657	1.2128	1.245	0.632	141.4
27.3	23.8	1	1	39	3420	9	117.3	0.6205	1.1981	44.44	0.5438	25239	1.0921	1.035	0.6205	117.3
29.8	20.7	1	1	40	3480	9	139.1	0.7549	0.9873	31.01	0.5439	26859	1.3638	1.096	0.7549	139.1
26.8	19.5	2	1	38	2320	9	155.1	0.7158	0.5283	22.55	0.5441	27778	0.8716	0.816	0.7158	155.1					1
34	22.6	5	3	36	3020	9	125.6	0.6732	0.7883	31.18	0.5441	24657	1.4808	1.546	0.6732	125.6	1
31.9	21.2	2	1	37	3130	9	183.3	0.7949	1.51	49.1	0.5443	39805	1.4269	0.965	0.7949	183.3
32.9	20	3	2	39	3360	9	149.9	0.6984	1.2221	54.31	0.5443	33267	1.4696	1.466	0.6984	149.9
26.5	16.6	1	1	38	3130	9	173.1	0.85	0.8012	40.67	0.5446	26767	1.3623	1.724	0.85	173.1
28.2	18.4	2	1	37	2530	9	139.9	0.6819	0.8628	48.74	0.5446	22897	0.9057	1.383	0.6819	139.9
29.5	22.9	1	1	40	3480	9	235.5	1.3134	1.2786	46.16	0.5448	22508	1.0569	0.956	1.3134	235.5			1
32.5	19.8	4	2	39	4220	9	144.7	0.6999	1.0448	43.6	0.5453	31223	1.0448	1.016	0.6999	144.7						1
29.9	21.5	2	1	39	3960	9	83.2	0.4669	0.9515	41.02	0.5457	18936	1.0514	1.387	0.4669	83.2
27.9	18.1	2	1	39	3600	9	219	0.9289	0.9114	31.59	0.5458	40222	0.8392	0.591	0.9289	219
27.9	18.1	2	1	39	3600	9	219	0.9289	0.9114	31.59	0.5458	40222	0.8392	0.591	0.9289	219
29.2	20.3	1	1	40	3460	9	123.8	0.65	0.5708	23.42	0.546	25707	0.9817	1.039	0.65	123.8		1
23.7	21.5	1	1	40	3260	9	219.8	1.0704	0.6666	25.15	0.5461	29644	0.6137	0.574	1.0704	219.8
30	26.7	2	2	40	4540	9	133.9	0.6788	0.8134	24.65	0.5464	29303	0.8638	0.637	0.6788	133.9						1
27.7	23.9	2	2	39	3460	9	112.1	0.6043	1.0753	37.03	0.5464	25618	0.9328	0.844	0.6043	112.1		1
26.6	20.2	1	1	40	3580	9	215	1.0953	0.9361	40.49	0.5464	27174	1.0407	1.124	1.0953	215
30.9	20.3	3	2	39	2840	9	148	0.7253	0.6967	30.35	0.5467	29947	0.8823	0.942	0.7253	148
30.9	22.7	3	2	39	3810	9	118.9	0.542	1.518	50.93	0.547	35649	0.8035	0.599	0.542	118.9
28.6	24	1	1	39	3300	9	107.4	0.5555	0.6727	29.57	0.5472	19669	0.7294	0.832	0.5555	107.4
26	19	1	1	39	3240	8	137.7	0.6827	0.8406	34.71	0.5474	28397	0.8754	0.801	0.6827	137.7
28.8	18.5	2	2	40	3240	9	257.6	1.284	0.8214	34.76	0.5474	29101	1.6526	1.694	1.284	257.6
33.2	30.5	2	2	37	3400	9	88.9	0.5285	1.0003	36.08	0.5476	18846	0.9794	1.092	0.5285	88.9
23.4	19.1	1	1	39	3170	9	114.8	0.5367	0.9685	39.88	0.5477	33805	1.0651	1.001	0.5367	114.8
27	19.1	1	1	38	2800	9	193	0.8982	1.1057	47.2	0.5477	32292	1.2314	1.006	0.8982	193
30.7	25.1	2	1	39	3420	9	219.5	1.2486	1.2109	47.2	0.5478	20188	0.9592	0.915	1.2486	219.5
30.1	35.2	3	3	39	3310	9	106.5	0.6772	0.9786	32.07	0.5479	15585	0.7938	0.905	0.6772	106.5		1
30.3	18.3	1	1	39	2790	9	156.4	0.7639	0.7533	36.77	0.548	24904	1.3138	1.72	0.7639	156.4
26.8	19.7	1	1	41	3340	9	198.3	0.8743	1.0723	47.96	0.548	35489	0.8328	0.833	0.8743	198.3				1
32.1	20.7	1	1	39	3680	9	148.5	0.7198	0.6841	24.49	0.5488	32023	0.8664	0.713	0.7198	148.5
28.3	24.7	1	1	36	2820	9	205.2	1.1333	0.7511	28.14	0.5488	23499	0.8577	0.878	1.1333	205.2	1
24.2	17.2	1	1	40	3320	9	150.5	0.6695	1.0788	48.23	0.549	36897	1.6304	1.533	0.6695	150.5
28.5	18.4	1	1	39	3350	9	180.8	0.8947	1.0503	39.22	0.5491	30622	1.285	1.124	0.8947	180.8
28.9	21.5	3	3	40	3470	9	186.1	1.0281	1.1994	55.47	0.5492	21746	1.0742	1.42	1.0281	186.1
24.4	25	1	1	38	3360	9	119.3	0.586	0.8315	32.53	0.5493	29706	0.9086	0.825	0.586	119.3
27.3	20.3	1	1	41	3930	9	109.5	0.6031	0.7178	30.25	0.5495	22291	1.2507	1.453	0.6031	109.5				1
30.5	21.2	1	1	40	3290	9	198.6	0.9165	1.703	70.55	0.5496	32875	0.9932	0.963	0.9165	198.6		1
24.5	18.6	1	1	40	3460	9	269.9	1.2206	0.8503	37.98	0.5497	33894	1.1479	0.956	1.2206	269.9
28.4	21	2	1	38	3100	9	124.3	0.6344	1.2805	52.02	0.5497	28008	1.0278	1.037	0.6344	124.3
27.2	24.8	2	1	38	3080	9	145.9	0.8304	0.652	21.71	0.5499	22764	1.2	1.127	0.8304	145.9
26.4	17.6	1	1	39	3000	9	209.5	1.0038	1.1447	57.84	0.5501	29405	2.2989	2.752	1.0038	209.5
36.5	21.8	2	2	40	3900	9	176.3	0.8571	0.813	38.07	0.5502	29708	0.8586	0.984	0.8571	176.3
31.7	22.8	2	1	40	3280	9	143.1	0.7183	0.6333	27.1	0.5504	26068	0.7417	0.831	0.7183	143.1
33.1	27.1	3	2	38	3920	9	199.1	1.1373	1.206	46.92	0.5506	20515	0.8994	1.029	1.1373	199.1				1
33.1	27.1	3	2	38	3920	9	199.1	1.1373	1.206	46.92	0.5506	20515	0.8994	1.029	1.1373	199.1				1
27.1	17.6	1	1	39	3040	9	279.4	1.3727	1.8944	76.85	0.5506	32456	0.8414	0.786	1.3727	279.4
28.4	21.7	3	2	40	4140	9	138.6	0.7457	0.8704	39.25	0.5507	21897	0.8882	1.128	0.7457	138.6						1
33.6	18	2	2	38	3770	9	105.6	0.5375	0.7484	35.76	0.5508	25425	0.9602	1.225	0.5375	105.6
33.9	23	1	1	39	3500	9	183.7	1.0002	0.8654	36.76	0.5509	22498	0.786	0.928	1.0002	183.7
23.3	24.2	4	1	40	4060	9	174.4	0.8354	1.2215	39.1	0.5509	32493	1.9664	1.248	0.8354	174.4						1
32.7	19.2	1	1	39	3010	9	101.8	0.4932	0.961	37.86	0.551	29911	1.1529	1.123	0.4932	101.8
30.3	20.8	2	1	39	3290	9	129.2	0.5614	1.2091	44.07	0.5512	39153	0.4845	0.373	0.5614	129.2
33.6	17.6	1	1	39	3560	9	179.5	0.8373	0.6091	31.68	0.5517	23419	1.1645	1.422	0.8373	179.5
26.6	17.7	1	1	39	3390	9	158.2	0.779	1.0704	55.29	0.552	29287	0.9691	1.202	0.779	158.2
28	19.7	1	1	39	3400	9	106.8	0.5269	0.7542	31.55	0.5524	27929	0.7963	0.849	0.5269	106.8
33.2	20.4	1	1	39	3120	9	151	0.83	1.6393	61.95	0.5525	23874	0.9339	0.959	0.83	151
28.6	23	1	1	38	3450	9	201.4	1.1055	0.7117	30.96	0.5526	21165	1.4059	1.762	1.1055	201.4		1
27.5	26.6	7	2	39	3170	9	154.5	0.7936	0.5835	17.25	0.5528	28884	0.5033	0.368	0.7936	154.5
29.9	20.7	1	1	39	3090	9	144.4	0.7403	1.1122	44.83	0.5528	27934	0.9842	0.99	0.7403	144.4
26.6	19.8	1	1	40	3560	9	97.3	0.5537	0.8744	33.41	0.553	23446	1.7351	1.839	0.5537	97.3
26.5	19.5	1	1	41	3480	9	161.3	0.8552	0.6595	31.51	0.5532	24770	0.9704	1.238	0.8552	161.3
29	30.1	1	1	37	3460	9	72.4	0.4655	0.7305	22.5	0.5533	16123	1.0145	1.112	0.4655	72.4		1
34.2	21.6	2	2	40	3650	9	96.1	0.4759	1.0335	42.95	0.5534	27790	0.7249	0.771	0.4759	96.1
32.9	18.4	2	1	39	3800	9	110.7	0.5225	0.8913	40.24	0.5539	30313	0.6637	0.729	0.5225	110.7		1
27.1	17.3	1	1	39	3060	9	90.5	0.4375	0.5731	28.53	0.554	29165	0.7741	0.921	0.4375	90.5
29.7	18.8	2	1	40	3180	9	88.4	0.4435	0.6352	26.7	0.5541	31014	0.9572	0.963	0.4435	88.4
25	21.5	1	1	40	3130	9	91.7	0.4857	0.9616	34.21	0.5541	26877	0.6194	0.567	0.4857	91.7
29.5	21.9	1	1	38	2820	9	104.6	0.4715	0.8525	29.17	0.5543	36874	2.3033	1.73	0.4715	104.6
29.6	22	2	2	38	3370	9	82.7	0.4677	1.0917	43.87	0.5543	21398	1.2605	1.439	0.4677	82.7
23	17.9	1	1	40	3730	9	162.6	0.546	0.6754	32.35	0.5546	16738	0.8765	1.133	0.546	162.6		1
26.7	23	2	2	37	2900	9	111	0.5366	1.1148	39.62	0.5546	30919	1.4896	1.279	0.5366	111
29.2	21.4	1	1	40	3550	9	168.6	0.8944	0.601	22.8	0.5547	26318	0.8156	0.802	0.8944	168.6
29.2	18.7	1	1	40	3390	9	251.2	1.2208	0.8537	50.16	0.5548	18602	0.785	1.446	1.2208	251.2				1
28.8	19.4	2	1	41	3570	9	120.5	0.5721	0.4223	21.36	0.5549	22911	1.0192	1.23	0.5721	120.5
25.3	17.2	1	1	41	3620	9	190.4	0.8992	0.5752	26.66	0.5549	32412	2.0028	2.193	0.8992	190.4
31.2	20.5	4	1	41	4330	9	308.6	1.4991	1.1509	47.68	0.5549	31533	0.789	0.765	1.4991	308.6			1			1
27.1	18.2	1	1	40	3070	9	92.6	0.4473	0.6602	27	0.5551	29974	1.0401	1.052	0.4473	92.6
35.2	21.2	1	1	39	2980	9	167.8	0.7622	1.2852	43.4	0.5551	36423	0.8304	0.604	0.7622	167.8		1
30.1	21.3	2	2	38	2980	9	521	2.3856	1.2096	47.77	0.5552	35868	0.9344	0.799	2.3856	521
26	20	1	1	39	3070	9	325.9	1.5411	3.1497	127.21	0.5554	33599	0.8494	0.766	1.5411	325.9		1
25.2	18.7	2	1	38	3150	9	147.1	0.7153	1.162	61.37	0.5556	25142	1.0407	1.17	0.7153	147.1
25.2	18.7	2	2	39	3620	9	147.1	0.7153	1.162	61.37	0.5556	25142	1.0407	1.17	0.7153	147.1
27.1	22.2	1	1	38	3260	0	142.8	0.7619	1.136	46.92	0.5557	23848	1.3789	1.47	0.7619	142.8
29.1	17.6	2	1	41	4130	8	197	0.9443	0.7938	46.1	0.5558	24042	0.9654	1.532	0.9443	197						1
33.1	27.2	2	2	39	3080	9	218.4	0.9875	0.9573	30.86	0.5559	36304	1.3851	0.961	0.9875	218.4
24.5	21.6	2	2	38	3400	9	143.5	0.7143	0.5968	23.71	0.5561	30261	1.1574	1.104	0.7143	143.5		1
32.5	21.8	2	1	38	3460	9	182.4	0.949	0.8356	30.7	0.5561	27896	0.9081	0.841	0.949	182.4
28.4	20.3	1	1	37	2630	9	120	0.5808	0.7349	31.79	0.5562	29118	0.7398	0.799	0.5808	120		1
27.9	20.1	2	2	39	3000	9	216	1.0452	1.155	61.48	0.5563	25373	1.4051	1.585	1.0452	216
28.3	17.4	1	1	41	3480	9	170.1	0.7271	1.1749	55.29	0.5565	37985	1.2967	1.325	0.7271	170.1
33.1	20.7	3	2	39	3010	9	206.3	1.0018	0.836	31.7	0.5566	30367	0.906	0.849	1.0018	206.3
30.3	19.1	2	1	39	3000	9	223.2	1.138	1.7466	86.48	0.5567	24392	1.1603	1.575	1.138	223.2
33.5	18.4	3	1	31	1490	9	393.7	1.6484	0.6219	24.12	0.5571	42201	0.808	0.621	1.6484	393.7	1	1			1
32.8	26.6	1	1	38	3300	9	125.7	0.6477	1.2135	38.91	0.5571	28977	1.4181	1.121	0.6477	125.7
29.7	26.4	3	1	38	2650	9	149	0.7482	0.5991	16.85	0.5572	30205	0.8092	0.551	0.7482	149		1	1
26.8	18.9	1	1	38	2750	9	123.5	0.589	0.7994	31.82	0.5575	33224	0.8315	0.771	0.589	123.5			1
25.5	18.8	2	1	39	3190	8	113.2	0.5778	1.1907	48.37	0.5575	28405	1.0239	1.033	0.5778	113.2
32	26.6	1	1	37	2130	9	130.2	0.6746	0.8149	25.86	0.5576	28688	1.5846	1.248	0.6746	130.2					1
24.7	19.1	2	1	37	2970	9	211.8	1.038	1.3102	57.07	0.5577	30547	1.2596	1.306	1.038	211.8
32.2	21.5	1	1	40	3480	9	88.3	0.4623	0.6569	33.75	0.5578	17782	0.9269	1.508	0.4623	88.3
28.8	21.4	1	1	39	2890	9	204.6	1.06	1.1219	41.52	0.5579	29897	1.3334	1.202	1.06	204.6
33.7	19.6	2	2	39	3320	9	210.7	1.0321	1.3565	55.4	0.5579	31242	0.6756	0.672	1.0321	210.7
31.5	21.1	1	1	37	3210	9	164.6	0.9156	0.9027	37.91	0.5584	23901	1.978	2.259	0.9156	164.6			1
27.6	21.1	1	1	39	3020	9	132.7	0.6894	0.7311	33.73	0.5586	24862	0.6354	0.774	0.6894	132.7
31.9	22.6	3	1	39	3190	9	257.5	1.3241	0.9923	39.79	0.5588	28084	0.9184	0.922	1.3241	257.5
31.6	22.7	1	1	36	2800	9	136.6	0.7309	1.1856	41.4	0.5588	26583	1.1301	1.06	0.7309	136.6	1
32.4	26.8	1	1	39	3590	9	159.7	0.8937	1.0855	39.69	0.559	23335	1.1843	1.202	0.8937	159.7
28.5	18.8	1	1	37	2460	9	134.8	0.6377	0.7958	34.48	0.5592	33292	0.8582	0.874	0.6377	134.8					1
31.4	18.4	1	1	40	3380	9	230.8	1.0337	1.0414	42.68	0.5592	37540	1.4054	1.22	1.0337	230.8
29.5	20.4	1	1	40	3130	9	92.5	0.462	0.7558	27.76	0.5593	30656	0.9946	0.894	0.462	92.5
25	18.8	1	1	38	3020	9	136	0.6611	1.3967	69.98	0.5593	31417	0.9264	1.092	0.6611	136
33.3	20	4	2	39	3350	9	180.8	0.886	1.4846	72.27	0.5593	28767	1.3403	1.58	0.886	180.8		1
24.4	17.1	2	1	39	3400	9	146.6	0.6729	1.6761	86.24	0.5603	33349	0.7942	0.947	0.6729	146.6
33.9	21.4	4	3	39	4010	8	163.3	0.6755	0.5134	17.47	0.5606	42473	1.0474	0.615	0.6755	163.3		1				1
27.6	20.7	2	1	39	3480	9	147.7	0.7785	0.6739	32.51	0.5606	21872	0.6443	0.886	0.7785	147.7
28.9	18.8	1	1	38	3000	9	181.9	0.9298	0.6953	34.28	0.5606	24455	1.0385	1.365	0.9298	181.9		1
28.4	21.6	1	1	40	3390	9	106.8	0.5471	0.6529	26.35	0.5608	28375	1.0364	1.043	0.5471	106.8
30.3	30.9	1	1	41	3690	9	149.9	0.8646	0.8074	22.63	0.5609	23166	1.2177	0.997	0.8646	149.9
27.2	27.3	1	1	40	3500	8	142.6	0.7553	0.902	33.36	0.5609	26094	0.6738	0.623	0.7553	142.6
27.5	23.9	1	1	41	3180	9	196.7	1.0123	1.0242	32.91	0.5611	29251	1.0239	0.81	1.0123	196.7
27.6	26.2	1	1	38	2760	9	213.3	1.0717	1.06	32.66	0.5613	30622	1.3198	0.979	1.0717	213.3
27.1	20.8	1	1	39	3280	9	131.3	0.6683	0.7266	27.76	0.5617	29347	0.9918	0.932	0.6683	131.3
30.8	22.9	1	1	39	2900	9	108.4	0.6053	0.8676	33.61	0.5617	22783	1.0668	1.183	0.6053	108.4
25.6	20.6	2	1	36	2570	9	134.8	0.6519	0.9056	35.2	0.5617	32651	1.199	1.065	0.6519	134.8	1
31.6	18.3	1	1	39	3120	9	231.8	1.0996	0.9105	39.27	0.5618	33288	1.5091	1.487	1.0996	231.8
24.5	18.8	2	1	40	2890	9	244.1	1.1752	1.144	60	0.5618	28559	0.6993	0.897	1.1752	244.1
34.2	20.2	1	1	41	3480	9	212.1	0.8924	0.8747	33.65	0.5619	42209	0.436	0.334	0.8924	212.1
31.8	19.8	1	1	39	3590	9	133.4	0.6661	0.9698	35.4	0.5619	32455	0.6748	0.573	0.6661	133.4		1
29.2	19	1	1	39	3680	9	115.3	0.5826	0.5967	31.73	0.562	22191	0.8243	1.262	0.5826	115.3
27.4	21	2	1	39	3080	9	80.5	0.3992	1.0878	37.39	0.562	31430	0.8858	0.718	0.3992	80.5
28.8	22.1	1	1	40	3130	9	136.4	0.6682	0.7666	31.31	0.5621	31477	0.6616	0.658	0.6682	136.4
31.8	25.5	1	1	37	3390	9	127.9	0.7078	1.5223	53.86	0.5621	26296	1.1047	1.041	0.7078	127.9
29.5	22.4	2	1	39	3200	9	128.3	0.624	1.359	44.44	0.5622	32641	1.4372	1.117	0.624	128.3
29.4	27.5	5	2	38	3760	9	210.2	1.1757	0.9951	29.64	0.5623	24759	0.5883	0.475	1.1757	210.2				1
27.4	21.2	1	1	39	3210	9	173.5	0.9111	0.9622	46.72	0.5624	22092	0.798	1.1	0.9111	173.5
31.3	16.8	2	1	38	3160	9	114.8	0.5583	0.6033	31.12	0.5627	28118	0.8179	1.042	0.5583	114.8
28.2	25.8	1	1	37	2680	9	135.7	0.7459	1.6033	62.95	0.5627	22969	1.2936	1.179	0.7459	135.7
29.8	20.7	1	1	41	2990	9	98.6	0.4416	0.9108	35.48	0.5628	36651	0.8691	0.677	0.4416	98.6
26.2	22.3	1	1	39	3540	9	97.1	0.4941	1.4201	50.47	0.5631	29827	1.2054	1.035	0.4941	97.1		1
33.5	21.9	3	2	38	2750	9	195.6	1.0371	0.8875	37.74	0.5633	25181	0.8839	0.988	1.0371	195.6
33.9	17.2	2	2	37	3020	9	129.9	0.6253	1.2816	57.54	0.5633	31838	0.7546	0.792	0.6253	129.9
31.4	23.7	4	2	39	3240	9	132.7	0.6669	0.81	24.55	0.5634	32037	0.6991	0.502	0.6669	132.7				1
28.9	24.8	2	1	40	3800	9	139.7	0.7651	0.6774	23.42	0.5635	23353	0.5303	0.528	0.7651	139.7			1
33.9	22.9	4	1	39	3270	9	195.6	1.1034	0.9558	32.64	0.5635	25402	0.9499	0.884	1.1034	195.6
28.9	19.9	1	1	38	2810	9	207.4	0.8975	0.9618	35.29	0.5635	38823	1.2468	0.987	0.8975	207.4
34.5	17.2	3	2	39	3350	9	216.9	1.0361	1.4802	75.17	0.5635	30279	1.0556	1.3	1.0361	216.9
25.5	23.2	1	1	41	4260	9	160.9	0.7752	0.6424	17.72	0.5637	32745	0.8683	0.562	0.7752	160.9						1
27.8	20.7	1	1	40	3380	9	169.5	0.7456	0.8886	34.59	0.5637	39224	0.9993	0.81	0.7456	169.5
30.1	18.9	1	1	38	3020	9	150.5	0.6907	0.8312	37.75	0.564	37366	1.2607	1.234	0.6907	150.5
25.9	19.2	2	1	38	3580	9	187.3	0.9253	1.1577	38.34	0.5642	31297	1.8808	1.374	0.9253	187.3
32.5	21.1	2	1	39	3020	9	166.2	0.6753	1.15	40.64	0.5643	38437	1.3454	0.926	0.6753	166.2
27.4	19.1	3	1	39	3380	9	216.4	1.0629	1.1117	42.06	0.5644	31903	1.2805	1.164	1.0629	216.4		1
33.9	19.8	2	2	40	3260	9	162.8	0.8066	1.1525	52.81	0.5645	26257	0.7729	0.939	0.8066	162.8
28	18.4	3	2	39	3400	9	215.3	1.0507	0.8144	37.9	0.5647	30296	1.1143	1.239	1.0507	215.3
33.2	29.1	5	2	39	4010	9	124.2	0.5616	1.3436	39.67	0.5648	32210	1.1027	0.708	0.5616	124.2						1
32.9	19.5	2	1	39	2990	9	160.9	0.7849	1.1483	49	0.5648	29152	0.754	0.81	0.7849	160.9
30.7	20.8	1	1	39	3190	9	184.2	0.9443	1.4082	60.25	0.5648	27774	0.7838	0.843	0.9443	184.2
26.9	23.2	2	1	40	3500	9	161.4	0.8033	0.9044	33.43	0.5649	31166	0.9147	0.797	0.8033	161.4
31.2	20.3	2	2	38	3540	9	138.8	0.7084	0.9777	39.72	0.5649	28780	1.0179	1.027	0.7084	138.8
29.1	20.2	1	1	39	3210	9	182.7	0.9077	1.2929	58.37	0.5649	29372	0.9723	1.098	0.9077	182.7
25.8	23.7	1	1	41	3180	9	144	0.7274	1.0826	43.44	0.5651	27362	0.8079	0.848	0.7274	144
29.4	30.1	2	2	39	3540	9	139.3	0.8042	0.9209	27.83	0.5652	23106	0.5753	0.498	0.8042	139.3
28.6	21.2	1	1	40	3820	9	221.3	1.133	1.1151	54.82	0.5652	24580	0.9818	1.289	1.133	221.3
23.4	15.9	2	2	39	3750	9	102.9	0.5012	1.0915	58.35	0.5654	26823	1.005	1.365	0.5012	102.9
26.9	19.8	1	1	40	3650	9	173.4	0.8249	0.4947	18.3	0.5655	34143	0.6336	0.528	0.8249	173.4
30.3	22.7	1	1	40	3980	9	220.1	1.1014	1.4962	58.89	0.5655	30472	0.6955	0.661	1.1014	220.1
26.2	19.1	1	1	41	3830	9	143.8	0.6561	0.9509	37.78	0.5657	36775	1.7464	1.497	0.6561	143.8
24.5	18.4	1	1	39	2880	9	130.8	0.601	0.9877	46.05	0.5657	33095	0.4612	0.444	0.601	130.8
26.4	24.2	1	1	39	3350	9	110.8	0.5876	0.5619	26.8	0.5659	21056	1.0499	1.178	0.5876	110.8
32.6	28.6	2	2	38	3990	9	118.6	0.5929	1.1537	37.44	0.5659	30763	0.7783	0.594	0.5929	118.6
25.5	21.1	1	1	39	2930	9	93.3	0.48	0.601	27.75	0.566	24658	1.3259	1.35	0.48	93.3
28.8	19.5	2	2	39	3430	9	112.6	0.524	0.8953	37.15	0.5662	35223	1.0673	0.973	0.524	112.6
31.9	20.4	1	1	41	3350	9	141.2	0.6919	1.2626	47.96	0.5664	32148	0.8258	0.727	0.6919	141.2
24.9	19.2	1	1	39	3400	9	171.3	0.8217	1.7022	67.09	0.5664	33404	1.0968	1.013	0.8217	171.3
27.5	20.7	1	1	40	3970	9	137.1	0.6853	0.6334	22.31	0.5665	30370	1.2734	0.915	0.6853	137.1
32.6	22.4	2	2	38	3130	9	210.4	0.9599	0.7926	26.56	0.5666	36883	1.1527	0.836	0.9599	210.4		1
28.8	22.8	2	1	38	3940	8	114.7	0.6115	1.154	49.75	0.5666	20695	0.9513	1.255	0.6115	114.7
32.1	16.2	1	1	38	3460	9	317.3	1.5124	0.7666	35.87	0.5667	29448	1.3724	1.592	1.5124	317.3
32.3	20.9	5	2	40	3700	9	155.9	0.7826	0.747	28.19	0.5671	29596	0.7941	0.664	0.7826	155.9
28.6	17.8	2	1	39	2840	8	102.3	0.5052	0.6612	36.51	0.5672	22175	1.0569	1.329	0.5052	102.3			1
30.2	20.2	1	1	40	4730	9	152.6	0.7711	0.9474	36.66	0.5674	30038	1.1798	1.114	0.7711	152.6						1
23.5	21.6	3	1	34	2450	9	210.5	0.9337	0.9509	39.6	0.5677	38752	0.7873	0.688	0.9337	210.5	1				1
30.3	20.2	1	1	40	3500	9	177.7	0.8913	1.0563	41.41	0.5677	30464	0.9561	0.936	0.8913	177.7				1
20.7	18.8	2	1	41	3180	9	94.3	0.4533	1.2241	63.36	0.5677	25084	1.2445	1.759	0.4533	94.3
31.8	22	1	1	40	3770	8	104.4	0.5627	0.7071	26.07	0.5678	26148	0.7854	0.787	0.5627	104.4		1		1
26.8	18	1	1	39	3050	9	224	1.083	1.2713	64.83	0.5678	27291	1.0116	1.233	1.083	224
21.9	22.6	2	1	38	3000	9	127.2	0.6885	0.7463	30.59	0.5682	24447	1.3033	1.437	0.6885	127.2		1
26.7	24.8	2	2	38	2990	9	97.8	0.5661	0.9482	37.51	0.5682	19327	1.4464	1.668	0.5661	97.8
30.1	20.1	2	1	41	3480	9	183.1	0.9581	0.4292	18.68	0.5684	26027	0.4924	0.57	0.9581	183.1
30.1	19.4	1	1	38	2670	8	98.7	0.4909	0.7901	29.24	0.5685	31411	0.9957	0.868	0.4909	98.7
30.8	19	3	1	41	2970	9	146.6	0.7646	0.8843	40.52	0.5685	25125	1.0501	1.318	0.7646	146.6
28.3	19.8	1	1	40	3080	9	194.4	0.961	1.2451	53.45	0.5686	30678	0.5182	0.55	0.961	194.4
25.4	25	1	1	40	3320	9	108.3	0.6008	0.8763	30.63	0.569	24782	1.2723	1.215	0.6008	108.3
30.3	18.1	1	1	38	3160	9	146.2	0.6979	1.5671	66.87	0.5695	33372	0.6523	0.64	0.6979	146.2
31.7	21.6	1	1	41	3950	9	206.8	1.1158	0.695	27.17	0.5696	25495	0.8167	0.849	1.1158	206.8
34	22.8	2	1	37	2880	9	90.4	0.4863	0.7353	33.16	0.5696	22648	0.8256	1.081	0.4863	90.4
32	28.2	1	1	40	3170	9	139.4	0.7341	1.1082	35.68	0.5697	27951	0.7268	0.546	0.7341	139.4
27	19	1	1	39	3500	9	208.2	0.9743	0.9879	59.67	0.5701	25686	1.2105	1.901	0.9743	208.2
28.9	18.7	1	1	39	3300	9	138.9	0.7354	1.0004	44.65	0.5703	24523	1.1981	1.441	0.7354	138.9
28.6	18.7	1	1	38	3110	9	176.8	0.8792	0.6309	26.92	0.5704	32421	1.0108	1.023	0.8792	176.8
27.4	21.1	1	1	38	3190	9	181.2	0.9644	0.5531	20.86	0.5709	26923	1.5939	1.564	0.9644	181.2
26	22.4	1	1	41	3170	9	146.4	0.7779	0.627	24.82	0.5709	25939	1.3846	1.436	0.7779	146.4
31.8	22.9	2	2	39	3550	9	136.9	0.7898	1.2692	38.04	0.571	22172	1.3379	1.249	0.7898	136.9
34.2	20.4	1	1	38	3000	9	90.3	0.4393	1.3519	48.09	0.5713	33115	1.7519	1.473	0.4393	90.3		1
27.5	21	3	1	40	3330	9	197.3	0.8161	1.2856	42.27	0.5714	43575	0.7755	0.511	0.8161	197.3
30.9	18.4	3	2	38	3160	9	131.7	0.6258	1.2562	61.82	0.5714	28625	1.1427	1.428	0.6258	131.7
28.8	19.2	1	1	38	3070	9	115.1	0.5042	0.9993	39	0.5716	38399	1.0646	0.906	0.5042	115.1
21.8	18.4	1	1	38	3490	9	149.1	0.7377	1.2303	67.79	0.5716	23416	0.9904	1.497	0.7377	149.1
21.8	18.6	1	1	38	3490	9	149.1	0.7377	1.2303	67.79	0.5716	23416	0.9904	1.497	0.7377	149.1
27.9	19.9	1	1	38	2970	9	162.7	0.7904	0.6242	27.6	0.5717	31802	1.0191	1.063	0.7904	162.7
27.1	20.3	1	1	38	3000	9	192.2	0.9257	0.7812	32.84	0.5717	32984	0.6624	0.646	0.9257	192.2
27.1	20	1	1	38	3000	9	192.2	0.9257	0.7812	32.84	0.5717	32984	0.6624	0.646	0.9257	192.2
30.5	21.8	1	1	38	2740	9	295.6	1.4561	0.699	30.91	0.5718	28023	0.9017	1.023	1.4561	295.6		1
30.5	22.5	2	2	38	3750	9	158.9	0.7617	0.6452	23.55	0.5719	34050	1.6584	1.375	0.7617	158.9
31.5	24.3	1	1	38	3130	9	181.2	1.0568	1.39	52	0.5721	20460	1.0552	1.191	1.0568	181.2				1
31	17.2	2	1	39	2770	9	137.3	0.5364	0.663	26.34	0.5722	48561	0.5476	0.408	0.5364	137.3		1
33.8	22.9	2	2	39	3050	9	232.3	1.2632	1.1977	48.69	0.5722	24407	1.2045	1.324	1.2632	232.3
29.8	22.2	1	1	39	3130	9	197.3	0.9272	1.0835	49.28	0.5722	31560	0.8278	0.912	0.9272	197.3
33.4	19.8	1	1	35	2770	9	118.4	0.5878	1.2935	61.62	0.5722	28779	1.0698	1.25	0.5878	118.4	1
29	17.5	1	1	40	3770	9	145.4	0.7365	0.7009	36.16	0.5723	27744	0.9247	1.217	0.7365	145.4
21.1	20.8	2	1	40	4130	9	102.2	0.4553	1.3957	48.74	0.5724	38892	1.1766	0.867	0.4553	102.2						1
25.8	28.5	3	2	40	3790	9	99.3	0.5302	0.876	27.89	0.5726	26026	1.0935	0.963	0.5302	99.3
29.8	19.4	2	1	40	3370	9	147.4	0.7509	1.3321	57.62	0.5726	28480	0.9416	1.017	0.7509	147.4
28.5	18.8	3	1	41	3600	9	146.6	0.6919	1.3259	49.72	0.5727	35069	1.3213	1.107	0.6919	146.6
28.1	18.8	1	1	40	3630	9	151.2	0.483	1.3486	63.93	0.573	23696	1.2167	1.319	0.483	151.2
29.5	21.9	2	2	39	3630	9	194.9	1.1226	0.8196	30.64	0.5732	23752	1.3703	1.441	1.1226	194.9		1
29.4	20.4	2	2	38	3510	9	128.1	0.6567	1.0067	43.07	0.5732	28189	1.3875	1.534	0.6567	128.1
31.6	17.2	2	2	38	2740	9	200.3	0.9396	1.1151	55.39	0.5733	32905	1.1703	1.337	0.9396	200.3
28	21	3	1	39	3070	9	150.2	0.7799	1.2684	53.68	0.5735	29575	0.8375	0.884	0.7799	150.2
32.2	23.6	1	1	39	2980	9	167.7	0.8355	1.3063	44.53	0.5736	31805	0.9083	0.734	0.8355	167.7
28.1	22	1	1	40	3940	9	255.4	1.2909	0.8716	31.35	0.5737	30770	1.1247	0.97	1.2909	255.4			1
29	20.6	3	2	38	3750	9	179.9	0.9614	0.96	45.2	0.5738	21826	1.2587	1.715	0.9614	179.9
28.1	17.3	2	2	38	3100	9	168.5	0.7691	0.8539	44.34	0.5739	34485	0.9281	1.111	0.7691	168.5
29.7	21.8	1	1	40	3510	9	137.1	0.6688	0.9599	40.96	0.574	29626	1.291	1.387	0.6688	137.1
27.1	17.7	3	1	39	3070	9	168.4	0.8202	0.8083	35.58	0.5741	31788	1.3926	1.493	0.8202	168.4
27.5	18.4	1	1	41	3570	9	130.6	0.6589	1.0647	44.13	0.5742	29873	0.6698	0.681	0.6589	130.6
29.9	23.2	1	1	40	3600	9	144.3	0.781	0.4882	17.98	0.5744	28018	1.324	1.266	0.781	144.3
27.7	21.9	3	1	41	4000	9	154.5	0.7043	1.2551	42.11	0.5745	37441	0.5802	0.421	0.7043	154.5
29	18.7	1	1	39	3310	9	220.2	1.0388	1.8014	61.77	0.5745	33737	0.836	0.677	1.0388	220.2
32.3	17.9	1	1	39	3220	9	126.4	0.568	0.71	34.79	0.5747	34236	0.633	0.719	0.568	126.4				1
34.6	19.7	3	2	39	3540	9	129.3	0.6592	2.3542	102.58	0.575	25196	1.1609	1.452	0.6592	129.3
24	36.9	1	1	38	3430	9	151.4	0.7403	0.9526	21.92	0.5756	30418	1.2787	0.762	0.7403	151.4				1
28.7	20	2	1	37	2870	9	146.1	0.6736	1.3327	56.16	0.5756	36388	0.7031	0.645	0.6736	146.1
25.5	20.8	1	1	38	2960	9	92.8	0.5088	0.847	33.92	0.5758	24179	1.5843	1.732	0.5088	92.8
26.6	19.8	1	1	38	3230	9	218.4	1.171	0.7396	27.7	0.5759	28587	0.8003	0.77	1.171	218.4
29.5	21.5	1	1	41	3210	8	130.4	0.6643	1.0588	45.8	0.5766	28678	0.8203	0.886	0.6643	130.4
38.8	21.3	1	1	38	3300	9	123.4	0.5588	0.964	32.68	0.5767	36588	1.1381	0.874	0.5588	123.4		1
30.1	21.5	3	1	38	3560	9	128.9	0.6475	1.0234	41.47	0.5767	28210	0.8088	0.852	0.6475	128.9
29.8	28.2	1	1	38	3810	8	160.9	0.8724	0.7043	25.68	0.5768	26255	0.8516	0.85	0.8724	160.9			1
28.2	22.3	1	1	38	3310	9	140	0.6801	0.8685	38.4	0.5768	32088	0.7554	0.788	0.6801	140
28.2	18.3	2	2	40	3950	9	135.4	0.6703	0.8264	41.85	0.5769	19723	1.7094	2.263	0.6703	135.4		1
27.9	18.3	2	2	37	3120	9	114.2	0.5784	0.929	44.99	0.5769	21757	0.7945	1.142	0.5784	114.2
25	18.4	1	1	40	4300	9	153.3	0.7007	1.0292	49.04	0.5769	33390	0.9788	1.099	0.7007	153.3						1
28.3	20.4	1	1	40	3710	9	115.2	0.5773	0.7869	35.01	0.577	29551	1.8167	1.984	0.5773	115.2
29.4	19.3	1	1	40	3050	9	160.8	0.7731	1.0634	50.43	0.577	24583	1.153	1.294	0.7731	160.8		1
32.5	21.6	1	1	40	3420	9	228.4	1.1227	1.0317	49.34	0.5772	22549	0.9565	1.128	1.1227	228.4
27.3	18.5	1	1	39	3240	9	167.5	0.9028	1.0242	49.48	0.5772	22592	1.2169	1.646	0.9028	167.5
29.7	21.2	1	1	37	3140	9	100.6	0.4956	0.8798	35.58	0.5778	32027	0.9527	0.915	0.4956	100.6
34.3	23.3	4	1	38	3290	9	166.3	0.7828	0.8284	23.87	0.5779	35134	1.0394	0.683	0.7828	166.3
28.8	22.4	2	2	39	3260	9	222	1.0601	0.8561	32.54	0.5779	33401	0.9021	0.767	1.0601	222
30.6	20.1	2	1	36	2670	9	247.9	1.1793	1.3124	52.47	0.5781	34604	0.7037	0.632	1.1793	247.9	1
29.4	19.6	2	2	40	4110	9	135.8	0.7051	1.0035	42.47	0.5782	29815	0.9834	1.038	0.7051	135.8						1
32	24.5	2	2	38	3240	9	159.7	0.8321	1.164	36.56	0.5783	29439	1.2463	0.978	0.8321	159.7			1
27.2	18.8	2	2	39	3660	9	124.1	0.5843	0.856	37.38	0.5784	34712	1.1289	1.118	0.5843	124.1
29.5	27.1	2	2	38	3950	9	133.9	0.7571	1.1537	41.38	0.5784	23662	1.2389	1.249	0.7571	133.9
27.7	21.5	1	1	38	3230	9	236.8	1.2344	0.6509	27.05	0.5785	27598	1.1537	1.227	1.2344	236.8
30.8	21.6	5	2	37	2990	9	122	0.5813	0.7097	28.29	0.5785	34528	1.1641	1.08	0.5813	122
22.2	18.3	3	1	39	3360	9	131.8	0.6161	1.139	46.9	0.5786	35710	0.4756	0.447	0.6161	131.8
22.2	18.3	3	2	40	3120	9	131.8	0.6161	1.139	46.9	0.5786	35710	0.4756	0.447	0.6161	131.8		1
29	18.5	1	1	40	3370	9	121.9	0.622	1.2106	55.03	0.5786	27721	1.5713	1.802	0.622	121.9
29.7	19.5	1	1	38	2850	9	155.8	0.8543	0.9045	42.38	0.5787	23226	0.9093	1.208	0.8543	155.8			1
30.4	21.8	2	2	39	2910	9	140.5	0.7553	0.8712	31.41	0.5788	26256	1.2417	0.995	0.7553	140.5
28.2	21.8	1	1	39	2740	9	183.8	0.8364	0.8202	29.98	0.5789	36336	0.9041	0.75	0.8364	183.8
29.5	22.7	1	1	40	3550	9	247.3	1.2677	0.93	35.09	0.579	29858	1.0275	0.961	1.2677	247.3				1
31.7	30.5	1	1	39	3600	9	97.7	0.5959	0.7083	24.29	0.5791	18902	1.6238	1.781	0.5959	97.7		1
30.6	18.1	1	1	39	2960	9	179.9	0.7925	0.926	58.53	0.5792	24102	0.9128	1.612	0.7925	179.9
29.3	24.5	1	1	40	3680	9	181.6	0.9762	0.9465	32.77	0.5793	27312	1.5496	1.449	0.9762	181.6
24.9	25.2	2	1	36	2780	9	120.5	0.6118	1.3839	45.59	0.5794	31000	1.3348	1.091	0.6118	120.5	1
33.4	23.8	1	1	37	3060	9	108.1	0.5572	0.794	27.57	0.5795	29956	0.7776	0.662	0.5572	108.1
26	18	1	1	40	3580	9	219.2	1.0667	0.6027	28.18	0.5795	31241	1.1328	1.262	1.0667	219.2				1
24.6	26.3	2	1	40	3930	9	169.4	0.8977	1.4028	39.07	0.5797	28452	0.6449	0.474	0.8977	169.4
27.6	20.2	2	1	40	3300	9	135.4	0.7117	0.6438	27.8	0.5798	26337	1.1839	1.331	0.7117	135.4
22.3	20.5	1	1	40	3450	9	106.2	0.5443	0.9895	38.68	0.5798	27321	1.2717	1.322	0.5443	106.2
28	20.1	1	1	38	3340	9	187.8	0.9216	1.6542	95.15	0.5798	20784	0.7627	1.335	0.9216	187.8
29.3	20.3	1	1	39	3200	9	132.9	0.6957	1.4683	61.28	0.5799	29472	1.3603	1.428	0.6957	132.9
28.2	20.8	1	1	37	2640	9	144.4	0.7245	0.6799	28.58	0.58	32463	1.8528	1.864	0.7245	144.4
25.6	20.1	1	1	40	3270	9	181.2	0.8637	0.9375	31.78	0.5802	34971	1.0652	0.818	0.8637	181.2
29.1	20.1	1	1	40	2660	9	105	0.5581	0.7462	28.21	0.5804	27435	1.4897	1.463	0.5581	105
30.8	21.3	1	1	40	3200	9	106.6	0.5987	0.9324	35.74	0.5804	23284	0.8454	0.934	0.5987	106.6
31.9	23.5	2	2	39	2940	9	285.3	1.2706	0.6144	19.62	0.5805	37829	0.9926	0.707	1.2706	285.3
25.9	24	1	1	40	4050	9	166.6	0.924	1.347	53.92	0.5805	25836	0.8701	0.938	0.924	166.6						1
33.4	16	2	1	40	3480	9	190.2	0.8182	0.6833	33.92	0.5808	38334	1.1738	1.285	0.8182	190.2
30.8	26.2	1	1	39	3160	9	189.7	0.9829	0.7459	23.67	0.5809	29889	0.6082	0.479	0.9829	189.7		1
27.8	23	2	2	38	3320	9	142.7	0.731	0.8347	27.05	0.5809	30554	0.6453	0.512	0.731	142.7
28.3	17.7	1	1	40	3630	9	251.9	1.2132	0.682	28.67	0.581	33522	0.6152	0.6	1.2132	251.9
33.5	25.9	1	1	40	2960	9	177.6	0.8544	0.6376	17.64	0.5812	33865	0.7764	0.503	0.8544	177.6
24.1	17.7	4	1	38	3100	9	238.4	1.1278	0.9285	40.23	0.5813	34609	1.4935	1.521	1.1278	238.4
27.5	18.9	1	1	39	2850	9	148.4	0.7056	1.8729	85.83	0.5813	33562	1.4918	1.579	0.7056	148.4
27.2	21.2	4	2	39	3680	9	206.6	1.1307	0.8099	35.29	0.5814	21754	0.8223	0.927	1.1307	206.6
33.9	24.7	4	2	40	3330	9	177	0.9065	1.2421	43.63	0.5814	30419	2.206	1.886	0.9065	177
31.8	18.4	4	1	39	2890	9	161.8	0.7955	1.0339	38.77	0.5815	34541	0.662	0.568	0.7955	161.8		1
28.5	18.1	1	1	38	3940	9	168	0.8658	1.1384	53.25	0.5816	26260	0.9162	1.122	0.8658	168
26.9	20.2	1	1	40	3030	6	240.1	0.9486	0.9591	34.08	0.5818	48089	1.0002	0.68	0.9486	240.1
28.6	23.4	1	1	41	3400	9	176.5	0.8981	0.9977	35.46	0.5819	30820	1.2194	1.047	0.8981	176.5
31	19	1	1	40	3800	9	102	0.478	0.9208	40.53	0.5821	35225	1.1564	1.149	0.478	102
27.8	18.9	1	1	38	3360	8	146	0.7128	0.9761	47.82	0.5822	30145	0.9451	1.117	0.7128	146
34.2	26.5	1	1	38	3310	9	230.7	1.365	0.8276	28.3	0.5823	18237	1.0449	1.207	1.365	230.7		1
23.8	21.2	1	1	40	3680	9	205.2	1.0623	1.1384	58.05	0.5827	22029	1.0035	1.471	1.0623	205.2
29.9	20.3	2	1	39	2660	9	207.2	1.0473	1.3445	48.36	0.5829	31260	1.0714	0.924	1.0473	207.2		1
30.4	21.5	2	2	40	3480	9	102.9	0.5522	1.0652	49.78	0.5832	22012	0.7434	1.01	0.5522	102.9
28.7	25.5	1	1	39	2990	9	213.5	1.1807	0.7839	23.87	0.5834	26288	0.9283	0.755	1.1807	213.5
34.4	22.3	6	3	37	2700	9	191.7	1.0071	0.6981	35.65	0.5836	18487	0.7282	1.182	1.0071	191.7
28.6	20.8	1	1	38	3260	9	175.9	0.9584	1.6306	66.06	0.5836	24802	1.0852	1.223	0.9584	175.9
32.2	22	1	1	39	3470	9	88.9	0.4086	1.0043	24.07	0.5838	36585	1.0431	0.609	0.4086	88.9
31	20.7	2	1	41	3930	9	158.2	0.8085	1.0405	44.76	0.5839	28875	0.9613	1.036	0.8085	158.2
27.2	23.8	1	1	40	2640	9	150.9	0.8102	0.8853	32.86	0.5841	27089	0.6479	0.632	0.8102	150.9
28.4	21.3	3	1	38	3470	9	138.6	0.7596	1.59	66.75	0.5841	23564	0.7568	0.919	0.7596	138.6
29.9	17.6	1	1	37	2930	9	153.6	0.6912	1.4882	60.51	0.5842	38904	1.2458	1.078	0.6912	153.6
26.7	19.9	2	1	40	3250	9	148	0.778	1.3314	64.55	0.5842	26559	0.9562	1.227	0.778	148
27.3	17.2	1	1	39	3660	9	277.1	1.1734	0.9245	38.19	0.5845	41654	0.713	0.621	1.1734	277.1
29.5	22.4	1	1	38	3210	9	216.4	1.1997	1.4177	53.47	0.5849	26754	1.0739	1.085	1.1997	216.4		1	1
26.3	21.5	1	1	40	3960	9	130.4	0.7193	1.3698	55.37	0.5849	26295	0.7154	0.774	0.7193	130.4
27.8	21.5	1	1	40	3600	9	113.1	0.5434	0.939	34.14	0.5851	34692	0.7912	0.655	0.5434	113.1		1
24.4	16.6	1	1	40	3030	9	140.1	0.6842	0.741	41.73	0.5851	24519	0.9613	1.466	0.6842	140.1
24.4	16.6	1	1	40	3030	9	140.1	0.6842	0.741	41.73	0.5851	24519	0.9613	1.466	0.6842	140.1
25.6	19.3	1	1	39	3650	9	170.7	0.8739	2.711	110.1	0.5852	31601	1.0086	1.001	0.8739	170.7
31.7	17.5	2	1	39	3440	9	112.3	0.5482	0.9451	46.3	0.5853	30304	1.3851	1.637	0.5482	112.3
29	19.2	1	1	38	3250	9	130.1	0.6538	0.6395	26.69	0.5856	30682	1.1486	1.171	0.6538	130.1
29.1	19.5	3	1	39	3470	9	201.7	1.0444	0.9513	40	0.5861	28307	0.9726	1.039	1.0444	201.7
27	18.9	1	1	39	3790	9	205.8	1.0587	2.2832	102.35	0.5862	27682	1.0836	1.236	1.0587	205.8
32.4	21.9	1	1	38	3760	9	155.1	0.85	0.7803	29.65	0.5863	25478	0.9038	0.956	0.85	155.1			1
26.8	18.9	1	1	39	3430	9	226.5	1.044	1.6328	91.89	0.5863	32056	1.3078	1.729	1.044	226.5
25.7	17.1	1	1	40	3360	9	95.6	0.4602	1.002	44.99	0.5865	33147	1.5295	1.653	0.4602	95.6
29.4	21	1	1	40	3680	9	206.3	1.1081	0.8328	36.24	0.5867	24575	1.704	2.03	1.1081	206.3		1
28.9	26	2	2	38	2660	9	140.1	0.7772	1.3769	48.13	0.5867	25555	1.4577	1.392	0.7772	140.1
32.5	24	2	2	38	3800	9	162.6	0.7696	1.4421	49.5	0.5867	35825	0.9436	0.728	0.7696	162.6		1
28.6	17.3	1	1	39	3410	9	124.9	0.5908	0.7672	33.24	0.5869	34940	0.6706	0.662	0.5908	124.9
30.8	20.8	1	1	39	2840	9	175.8	0.8956	0.4344	18.79	0.5871	29199	0.9731	1.051	0.8956	175.8
31.1	19.9	2	2	40	4130	9	104.8	0.5108	0.7631	29.26	0.5871	33651	1.091	0.964	0.5108	104.8						1
22.7	18	2	1	39	3370	9	222.9	0.9887	1.5051	62.68	0.5871	40077	1.0705	0.958	0.9887	222.9
29.9	20.2	1	1	38	2960	9	292.6	1.462	1.7025	95.34	0.5876	18742	1.6489	2.899	1.462	292.6
27.9	26.7	1	1	39	3300	9	187.6	1.083	0.8691	39.25	0.5879	18996	0.6877	0.99	1.083	187.6
30.7	21.8	3	1	39	2900	9	132.6	0.6227	1.5197	62.11	0.5879	36003	0.916	0.83	0.6227	132.6
26.6	15.4	2	2	40	3670	9	306	1.1415	0.5779	24.71	0.588	53829	0.7031	0.541	1.1415	306
30.1	17.7	1	1	39	2970	9	256.8	1.1314	0.755	34.29	0.588	40162	0.8399	0.795	1.1314	256.8
28.7	21.6	1	1	38	2700	9	159.4	0.7537	0.9956	40.85	0.588	28866	1.0333	0.952	0.7537	159.4		1
26.5	23.4	2	1	37	3420	9	66.3	0.3568	1.483	53.36	0.5884	26639	1.3266	1.214	0.3568	66.3
26.2	21.9	1	1	39	2960	9	140.5	0.7274	0.848	43.24	0.5885	22247	0.6122	0.922	0.7274	140.5
25.9	18.3	2	1	40	3820	9	146	0.814	1.0651	46.64	0.5885	24066	1.0247	1.264	0.814	146
27.3	20	2	1	41	3200	9	118.7	0.5598	2.5533	103.58	0.5887	35776	0.5977	0.54	0.5598	118.7
33.1	21.5	1	1	39	3270	9	133.2	0.7089	1.1695	44.11	0.589	27775	1.0392	1.05	0.7089	133.2
33.9	22.8	1	1	37	2790	9	117.4	0.5445	0.9149	33.53	0.5891	31277	1.3268	1.065	0.5445	117.4
25.4	17.9	1	1	37	2780	9	172.6	0.8265	0.8266	48.08	0.5892	25530	0.9265	1.432	0.8265	172.6
31.5	20.8	1	1	40	2810	9	121.7	0.6211	0.7242	29.42	0.5895	30032	0.9119	0.92	0.6211	121.7
29.3	28.9	1	1	39	3470	9	113.2	0.5888	0.8445	24.38	0.5898	30059	1.1453	0.852	0.5888	113.2
23.7	21.5	2	1	39	3380	9	185.8	0.7584	0.7847	35.29	0.5899	21685	0.9211	1.06	0.7584	185.8
34.5	17.6	2	1	36	3360	8	174.3	0.9212	0.7105	32.18	0.5901	25803	0.8758	1.046	0.9212	174.3	1
26.1	21.4	1	1	37	2720	9	157.4	0.8463	1.0233	38.14	0.5903	29155	1.0537	1.012	0.8463	157.4		1
32.8	19.3	4	2	38	3410	9	246	1.0164	1.0711	40.23	0.5904	38843	1.6171	1.195	1.0164	246
28.1	20.9	1	1	39	2990	9	137.4	0.7142	1.1489	45.2	0.5904	29090	1.3407	1.376	0.7142	137.4
27.6	20.5	1	1	39	3250	9	234.6	1.1444	0.9255	50.94	0.5904	26412	1.5445	2.238	1.1444	234.6
32.3	35.1	3	1	36	3350	9	129.7	0.7383	1.1974	33.48	0.5907	25216	0.8553	0.612	0.7383	129.7	1		1
29.1	29.2	5	2	38	3220	9	93.8	0.5154	0.9131	25.91	0.5909	27038	1.1202	0.87	0.5154	93.8
30.9	16.9	2	1	38	3050	9	194.2	0.7476	1.6661	62.35	0.5909	49625	0.658	0.478	0.7476	194.2
26	23.2	1	1	39	3540	9	112	0.5947	1.1518	46.33	0.5911	27259	0.8719	0.916	0.5947	112
34.2	23.4	1	1	390	3700	9	94.5	0.5065	0.7523	27.26	0.5913	26958	1.0363	0.832	0.5065	94.5
30.6	34.5	1	1	38	2980	9	147.7	0.8677	1.0544	33.02	0.5913	22951	1.0149	0.934	0.8677	147.7		1		1
28.7	21	1	1	37	3130	9	163.7	0.8682	0.7535	34.85	0.5917	24152	1.1067	1.419	0.8682	163.7		1
28.6	21.7	2	1	39	3650	9	284.7	1.3767	1.9057	75.36	0.5918	28013	1.3415	1.218	1.3767	284.7
28.6	23.1	2	1	39	3650	9	284.7	1.3767	1.9057	75.36	0.5918	28013	1.3415	1.218	1.3767	284.7
24.5	23.1	1	1	40	3330	9	120.1	0.6223	0.9618	34.69	0.5921	28051	0.9974	0.963	0.6223	120.1		1
23.9	20.3	1	1	41	3920	9	153	0.7522	0.9563	33.28	0.5923	32902	1.7557	1.23	0.7522	153
31.5	22.1	2	2	39	3010	9	101.1	0.569	0.8444	36.21	0.5924	20441	0.8148	1.104	0.569	101.1
26.9	18.2	2	1	40	3530	9	245	0.9856	1.2734	57.33	0.5925	47919	1.4428	1.244	0.9856	245
26.9	16.8	2	1	40	3530	9	245	0.9856	1.2734	57.33	0.5925	47919	1.4428	1.244	0.9856	245
28.6	20.4	1	1	39	3570	9	158.4	0.7803	0.7354	32.52	0.5926	29042	0.9713	1.102	0.7803	158.4
28.8	21.1	2	2	38	3520	9	228.2	1.1848	1.1474	51.91	0.5927	22767	0.6518	0.875	1.1848	228.2		1
28.8	25.9	2	2	38	3520	9	228.2	1.1848	1.1474	51.91	0.5927	22767	0.6518	0.875	1.1848	228.2		1
28.8	25.9	2	2	38	3520	9	228.2	1.1848	1.1474	51.91	0.5927	22767	0.6518	0.875	1.1848	228.2		1
28.8	25.9	2	1	40	3630	9	228.2	1.1848	1.1474	51.91	0.5927	22767	0.6518	0.875	1.1848	228.2		1
28.8	25.9	2	1	40	3630	9	228.2	1.1848	1.1474	51.91	0.5927	22767	0.6518	0.875	1.1848	228.2		1
28.8	21.1	2	1	40	3630	9	228.2	1.1848	1.1474	51.91	0.5927	22767	0.6518	0.875	1.1848	228.2		1
28.1	18.8	1	1	39	3730	9	134.2	0.6579	0.8626	40.91	0.5929	29168	1.6571	1.628	0.6579	134.2
29.8	19.4	2	1	40	3430	9	72.3	0.301	1.0066	32.73	0.593	44703	0.82	0.538	0.301	72.3
25.5	23	1	1	41	3680	9	157.5	0.8962	1.268	51.65	0.5934	21218	0.9812	1.201	0.8962	157.5
27.8	34	1	1	40	4400	9	183.8	0.9342	1.0288	23.01	0.5935	30238	1.5982	0.921	0.9342	183.8						1
32.4	22.1	1	1	40	3870	9	139	0.7465	0.9624	37.93	0.5938	26810	0.8757	0.913	0.7465	139
30.4	18	2	1	40	3730	9	297.8	1.4294	1.1077	60.44	0.5943	19891	0.9552	1.365	1.4294	297.8		1
24	22.8	1	1	38	3350	9	177.4	0.9481	1.6295	70.36	0.5946	19094	1.012	1.202	0.9481	177.4
34.1	19.8	2	2	38	3230	9	173.6	0.886	0.9091	36.93	0.5947	30301	1.8604	1.877	0.886	173.6
33.5	23	2	1	41	3650	9	122.2	0.6677	1.5574	59.51	0.5947	25995	1.3974	1.481	0.6677	122.2
28.3	21.3	1	1	38	3410	9	104.3	0.588	0.6651	25.85	0.5948	25667	0.9152	0.976	0.588	104.3
33.1	15.6	4	1	39	2660	9	98.8	0.4431	0.9604	51.29	0.5949	36799	1.3319	1.614	0.4431	98.8		1
32	25.4	2	2	39	3460	9	250.2	1.2169	0.7716	23.04	0.5953	34362	1.0658	0.741	1.2169	250.2		1
25	21.6	1	1	40	3520	9	143.8	0.68	1.4604	58.02	0.5953	34093	0.8911	0.85	0.68	143.8
27.7	19	1	1	40	2950	9	173.5	0.8383	0.7253	24	0.5954	34995	1.2601	0.959	0.8383	173.5
30.7	27.3	2	1	40	3280	9	176.1	0.9703	0.799	26.42	0.5955	26756	0.8755	0.781	0.9703	176.1
26.8	22	2	1	40	4260	9	115.7	0.6292	1.2335	44.73	0.5955	26951	1.0151	0.982	0.6292	115.7						1
30.3	25	3	1	41	3620	9	158.5	0.9284	1.0553	33.24	0.5959	23272	0.8552	0.812	0.9284	158.5
25.8	21.5	1	1	41	4010	9	154.4	0.746	0.3675	12.16	0.5962	35042	1.0131	0.771	0.746	154.4						1
28.3	25	1	1	39	3100	9	123.8	0.6104	0.8857	27.79	0.5963	35158	0.9916	0.721	0.6104	123.8				1
30.4	24	1	1	39	4430	9	202.4	1.1319	0.6392	26.88	0.5964	22047	0.5889	0.729	1.1319	202.4		1				1
31.9	17.4	1	1	38	3330	9	165.7	0.8006	0.6947	36.6	0.5964	21203	0.8214	1.105	0.8006	165.7
29.2	21.2	1	1	40	3550	9	179.9	1.0045	0.8676	33.61	0.5966	24202	0.9248	0.999	1.0045	179.9				1
25.1	17.8	1	1	40	2990	9	220.9	1.0275	0.8435	40.08	0.5966	35758	1.1103	1.193	1.0275	220.9
35.4	19.5	2	2	38	3860	9	166.3	0.7911	0.9025	36.08	0.5967	35718	0.943	0.847	0.7911	166.3
32.6	24.8	1	1	33	2320	9	134.1	0.7685	1.3546	50	0.5967	23010	1.1439	1.215	0.7685	134.1	1	1			1
29.2	32.9	1	1	38	4080	9	140.9	0.7244	0.6162	13.46	0.5968	29654	0.6991	0.4	0.7244	140.9						1
27.4	18.3	1	1	41	3400	9	211.4	1.0073	0.7302	38.95	0.5969	30877	0.6938	0.926	1.0073	211.4
34.5	18.8	1	1	41	3180	9	185	0.9499	0.4971	21.21	0.597	29273	0.7363	0.791	0.9499	185
30.9	19.1	2	1	34	2260	8	170.3	0.5351	1.0608	53.22	0.5971	22598	1.3766	1.632	0.5351	170.3	1	1			1
30.1	23.9	1	1	39	3500	9	213	1.0782	0.9301	30.81	0.5972	32138	1.1779	0.942	1.0782	213
29.6	19.3	1	1	38	2900	9	150.4	0.6956	0.7577	43.67	0.5972	24689	0.7798	1.256	0.6956	150.4
27.2	20.3	1	1	37	2580	9	154.5	0.8503	1.1121	47.59	0.5978	26093	1.1494	1.322	0.8503	154.5			1
25.4	17.1	4	2	39	3150	9	258.2	1.3233	1.4551	80.92	0.5978	23983	0.7429	1.158	1.3233	258.2
25.6	16.8	5	2	38	3150	9	111.5	0.5685	0.421	20.06	0.5981	27524	0.7973	1.016	0.5685	111.5
25.6	20	5	2	38	3150	9	111.5	0.5685	0.421	20.06	0.5981	27524	0.7973	1.016	0.5685	111.5
25.6	16.8	5	2	38	3260	9	111.5	0.5685	0.421	20.06	0.5981	27524	0.7973	1.016	0.5685	111.5
25.6	20	5	2	38	3260	9	111.5	0.5685	0.421	20.06	0.5981	27524	0.7973	1.016	0.5685	111.5
27.7	19.1	4	2	39	4040	9	107.2	0.5684	0.8531	40.76	0.599	26822	0.7666	0.978	0.5684	107.2						1
27.3	19.5	1	1	38	3120	9	162.8	0.8007	0.9221	48.51	0.5991	27952	1.0636	1.435	0.8007	162.8
33.1	22.3	2	2	40	4040	9	153.1	0.7851	1.3569	47.55	0.5994	31284	0.9155	0.782	0.7851	153.1						1
24.5	30	4	2	38	2960	9	204.8	1.1685	1.4944	49.53	0.5994	24692	1.6664	1.609	1.1685	204.8
24.5	30	4	2	38	2960	9	204.8	1.1685	1.4944	49.53	0.5994	24692	1.6664	1.609	1.1685	204.8
30	19.5	1	1	38	3070	9	137.2	0.747	1.0406	44.2	0.5995	24482	1.0232	1.208	0.747	137.2
30	19.5	1	1	38	3070	9	137.2	0.747	1.0406	44.2	0.5995	24482	1.0232	1.208	0.747	137.2
28	24.1	3	1	39	3800	9	210.6	1.0444	1.1614	39.92	0.5998	33543	1.1523	0.934	1.0444	210.6
30.2	21.5	1	1	40	3310	9	131.3	0.6952	1.2563	56.07	0.5998	25791	1.7569	2.113	0.6952	131.3
24.2	18.4	2	2	37	3380	9	102.3	0.4824	1.253	61.71	0.5999	34132	0.8987	1.023	0.4824	102.3
33.2	19.2	4	3	38	3240	9	93.4	0.499	0.6417	30.27	0.6	26511	1.3637	1.731	0.499	93.4
27.6	20.2	2	2	39	3480	9	202.2	1.0268	0.7323	31.85	0.6002	30021	1.1068	1.198	1.0268	202.2
28.9	22.1	2	2	38	3270	9	153.3	0.7425	1.0832	58.37	0.6003	17713	0.8607	1.572	0.7425	153.3
26.7	19.3	1	1	39	3750	9	300.3	1.3346	0.7658	24.48	0.6004	40678	1.0578	0.722	1.3346	300.3
32.6	21.6	4	2	39	4750	9	151.5	0.8446	0.7632	33.42	0.6004	24553	0.8666	1.069	0.8446	151.5		1				1
32.3	22.9	2	2	38	3680	9	197.6	1.074	1.512	66.95	0.6004	23424	1.1349	1.476	1.074	197.6
24.9	18.2	1	1	40	3230	9	233.7	1.1725	0.7769	36.35	0.6005	29646	0.7991	0.927	1.1725	233.7
26.7	22.6	1	1	38	3440	9	200.8	0.9188	0.7129	29.97	0.6007	36480	1.01	0.985	0.9188	200.8
26.7	19.7	1	1	38	3440	9	200.8	0.9188	0.7129	29.97	0.6007	36480	1.01	0.985	0.9188	200.8
29.2	21.3	2	2	39	3650	9	141.3	0.7153	0.9035	35.28	0.6009	25545	0.8238	0.78	0.7153	141.3
28.2	18.5	1	1	39	4020	9	112.8	0.5846	1.3354	64.28	0.6009	25571	1.0329	1.345	0.5846	112.8						1
25.3	20.1	2	1	39	3540	9	161.7	0.8551	0.7129	28.89	0.6015	27953	0.8192	0.863	0.8551	161.7				1
30.1	17.7	1	1	39	2960	9	360.9	1.6463	0.7719	37.83	0.6016	29117	0.6872	0.747	1.6463	360.9
28.6	19.6	1	1	39	2940	9	159.8	0.7987	1.1804	63.95	0.6016	23083	0.6938	0.937	0.7987	159.8
31.9	21.4	1	1	40	3340	9	236.7	1.2314	0.859	38.44	0.6018	30072	0.9482	1.067	1.2314	236.7		1
28.5	23	2	1	40	3180	9	120.7	0.7061	0.9976	40.05	0.6019	22481	0.6552	0.783	0.7061	120.7
28.4	19.1	1	1	39	3130	9	177.3	0.7694	1.0357	67.09	0.602	19682	0.7158	1.465	0.7694	177.3
30.4	24.4	2	2	38	3230	9	131.4	0.653	0.6097	19.17	0.6021	33554	1.2301	0.919	0.653	131.4			1
27.6	21.8	1	1	38	3090	9	177.8	0.9141	0.6113	29.84	0.6021	25996	0.6416	0.84	0.9141	177.8			1	1
28.8	23.7	1	1	39	3400	9	245	1.3517	1.3056	51.7	0.6022	24992	1.2392	1.385	1.3517	245
26.8	18.8	1	1	38	2720	9	235.5	1.0761	0.9652	37.75	0.6023	40851	0.8116	0.676	1.0761	235.5
23.6	18.4	1	1	41	3530	9	85.8	0.4336	1.1069	48.55	0.6023	30391	0.902	1.007	0.4336	85.8
31.8	18.4	2	2	40	3780	9	256	1.2674	0.9384	44.91	0.6025	30448	1.2429	1.455	1.2674	256
32.3	24.9	1	1	39	2560	9	179.2	0.9716	0.8458	30.84	0.6026	27429	1.173	1.137	0.9716	179.2
27.7	18.5	1	1	40	3100	9	374.3	1.6388	0.8085	31.72	0.6026	42277	1.4304	1.193	1.6388	374.3
29.6	20.8	1	1	38	3220	9	140.9	0.7401	0.7035	38.09	0.6027	22218	0.81	1.264	0.7401	140.9		1
28.7	21.3	1	1	39	3720	9	205.1	1.0698	1.6065	62.81	0.6027	29507	1.5773	1.615	1.0698	205.1
25.4	22.7	1	1	39	3070	9	241.4	1.1615	1.119	40.58	0.6028	35647	0.5985	0.495	1.1615	241.4				1
26.7	19.5	1	1	37	2780	9	130.2	0.7073	1.1461	54.62	0.6028	23260	0.961	1.293	0.7073	130.2
24.4	29.4	2	1	37	3160	9	108.8	0.5691	1.0409	28.52	0.6029	30500	1.2961	0.778	0.5691	108.8
32.1	21.9	2	1	37	3200	9	237	1.1552	2.0612	79.03	0.6029	34553	1.3976	1.277	1.1552	237
24	19.6	1	1	41	3700	9	161.5	0.6534	1.5234	52.01	0.603	47818	1.4801	0.99	0.6534	161.5
33.8	17.9	3	1	39	3680	9	135.2	0.6811	1.2071	58.7	0.6033	28357	1.2198	1.517	0.6811	135.2		1
32.9	22.1	2	2	37	2840	9	152.7	0.7351	0.6801	31.37	0.6035	31766	0.5312	0.562	0.7351	152.7
29.8	21.8	1	1	39	3410	9	130	0.6539	0.8826	39.39	0.6036	27320	1.3861	1.667	0.6539	130
25.8	21.3	1	1	40	3440	9	114.6	0.546	1.0972	40.48	0.6036	36337	0.7892	0.657	0.546	114.6
28.7	19.6	1	1	38	2470	9	197.6	0.9299	0.9122	46.14	0.6036	31649	1.1695	1.181	0.9299	197.6					1
27.5	25.3	1	1	40	3850	9	116.2	0.5922	1.0362	31.09	0.6038	32038	1.2138	0.892	0.5922	116.2
29.5	20.8	2	1	39	3410	9	183.2	1.0043	0.7008	26.97	0.6039	28211	0.9038	0.92	1.0043	183.2
23.2	17.1	2	1	40	3380	9	143.7	0.6111	0.7011	35.45	0.6039	40621	1.5876	1.752	0.6111	143.7		1
21.8	19.1	1	1	40	3420	9	119.6	0.6163	1.4755	67.11	0.604	30696	1.3447	1.523	0.6163	119.6
25.4	0	2	2	38	3820	9	94.5	0.4667	0.9418	37.93	0.6042	33344	0.6455	0.619	0.4667	94.5
26.3	20.7	2	1	39	3040	9	126.8	0.6841	0.8339	32.6	0.6043	27051	0.9301	0.994	0.6841	126.8
29.9	18.6	1	1	39	3870	9	166.2	0.846	0.7419	35.45	0.6043	27893	0.9194	1.173	0.846	166.2			1
31.4	19.6	2	1	40	3320	9	142.4	0.6622	0.4922	18.93	0.6044	37992	0.8734	0.739	0.6622	142.4
26.7	19.5	2	1	39	3180	9	94.9	0.4663	1.3975	81.22	0.6044	20558	0.642	0.973	0.4663	94.9
26.8	16.7	1	1	40	3230	9	213.6	0.9505	2.2921	141.7	0.6045	33318	1.3083	1.951	0.9505	213.6
30	19.9	2	2	38	3410	8	132.6	0.5995	1.3303	53.67	0.6046	39934	1.1455	0.988	0.5995	132.6
29.4	20	2	1	41	3460	9	211.3	0.9597	0.5844	23.89	0.6047	32526	1.1794	1.036	0.9597	211.3
30.9	20.7	1	1	38	2530	9	127.6	0.573	0.8082	27.84	0.6047	40508	1.0574	0.775	0.573	127.6		1
30.5	20.8	1	1	38	2720	9	188.9	1.0181	1.0749	45.26	0.6047	28363	1.1922	1.31	1.0181	188.9
28.2	22.4	1	1	39	3290	9	130.7	0.7044	1.2641	48.42	0.6048	26492	1.3416	1.15	0.7044	130.7
28.3	19.3	1	1	39	3320	9	157.1	0.7559	0.5317	19.28	0.6049	35774	1.1475	0.949	0.7559	157.1
34	25.2	1	1	38	3180	9	100.1	0.5402	0.9783	28.74	0.6051	28719	0.8083	0.62	0.5402	100.1
27.6	19.2	1	1	40	3450	9	128.4	0.66	0.6374	23.93	0.6054	31061	1.4953	1.396	0.66	128.4
33.3	18.4	2	2	39	2900	9	164.5	0.7672	0.6621	30.16	0.6055	34612	0.9219	0.811	0.7672	164.5
34.1	21.5	1	1	40	3510	9	197.9	0.9945	1.1628	48.53	0.6055	31723	0.5846	0.596	0.9945	197.9
29.8	19	2	2	37	2850	9	117.4	0.5819	0.452	22.59	0.6056	29285	0.7833	0.985	0.5819	117.4
28.5	23.1	1	1	39	3640	8	185.2	0.9921	0.818	37.15	0.6057	16908	1.3153	1.75	0.9921	185.2		1
29.8	19.6	2	1	40	3370	9	153.2	0.8242	1.0224	47.62	0.6057	22013	1.1665	1.4	0.8242	153.2
32.1	21.5	1	1	39	3450	9	91	0.4603	0.5425	27.12	0.6059	18075	0.678	1.143	0.4603	91
27.7	21.6	1	1	39	3200	9	232.4	1.2714	0.7141	27.58	0.6059	28408	1.4265	1.454	1.2714	232.4
29	22.9	3	1	39	2810	9	238.9	1.1495	1.341	48.63	0.6059	35833	1.3337	1.103	1.1495	238.9		1
27.6	28.2	1	1	36	3100	9	166.4	0.9344	0.9464	33.76	0.606	24741	1.8288	1.527	0.9344	166.4	1
34.2	23.8	4	1	39	4100	9	101.9	0.4717	0.5174	16.86	0.6061	36909	0.7915	0.599	0.4717	101.9						1
29.1	22.1	1	1	40	3490	9	103.5	0.5607	1.0793	51.66	0.6061	19622	0.7736	1.16	0.5607	103.5
31.6	17.9	2	2	39	3420	9	175.2	0.8842	1.311	63.56	0.6062	28406	1.3879	1.781	0.8842	175.2
28.4	22.8	1	1	41	3780	8	122.9	0.6876	1.0803	47.01	0.6066	24647	1.513	1.862	0.6876	122.9
31.4	19.6	1	1	41	3850	9	158.1	0.8253	1.0554	46.96	0.6067	30134	1.9168	2.152	0.8253	158.1
29.3	21.9	1	1	40	3380	9	104.4	0.576	1.1192	44.32	0.6068	25184	1.6983	1.849	0.576	104.4
27.1	20.6	1	1	40	3720	9	95.7	0.5093	0.6966	27.26	0.6069	27149	1.1329	0.979	0.5093	95.7
28.4	19.2	1	1	39	3240	9	137.6	0.6405	0.8459	32.49	0.607	38104	1.1494	0.972	0.6405	137.6		1
29.5	20.3	3	1	41	3050	9	117.1	0.6118	0.9259	40.4	0.607	27872	1.3962	1.576	0.6118	117.1
28.7	17.6	1	1	41	3040	9	200.9	0.8993	0.5672	28.68	0.6072	38806	0.8994	1.022	0.8993	200.9
25.4	20.1	1	1	38	3460	9	162.1	0.7651	0.8792	32.97	0.6072	37182	1.2005	1.03	0.7651	162.1
25.8	18.7	1	1	39	3070	9	201.4	0.9692	1.1214	61.15	0.6073	29406	1.1771	1.662	0.9692	201.4
30.1	19.9	1	1	39	2900	9	131.3	0.5991	0.9351	37.15	0.6075	39497	1.3976	1.198	0.5991	131.3
27.7	21.2	2	2	38	3010	9	112.7	0.6053	0.7622	33.17	0.6078	25456	0.9267	1.104	0.6053	112.7
30.9	19.7	2	2	39	3860	9	94.9	0.5051	0.841	31.72	0.6082	28680	0.8195	0.828	0.5051	94.9
34.5	28.3	2	1	38	3630	9	181.1	0.9873	0.9442	31.85	0.6082	27906	1.0521	0.945	0.9873	181.1		1		1
27.4	20.4	1	1	39	3840	9	138.7	0.7498	0.8552	35.14	0.6082	26232	1.2079	1.333	0.7498	138.7
28.6	21.2	1	1	38	3620	9	251.4	1.3545	1.0949	45.26	0.6083	26400	1.1212	1.24	1.3545	251.4
29.1	19.9	2	2	39	3850	9	117	0.5863	0.6113	27.2	0.6087	31176	0.6868	0.75	0.5863	117
29	20.7	1	1	40	3780	9	184	0.9483	0.9857	47.91	0.6087	26165	0.9303	1.216	0.9483	184
31.4	21.3	1	1	38	2230	9	84.4	0.4507	1.4697	61.72	0.6087	26858	1.2145	1.387	0.4507	84.4					1
38.9	20.7	3	3	40	4070	9	163.5	0.8364	1.3672	63.71	0.6087	26763	1.2085	1.235	0.8364	163.5		1				1
35.7	18.8	1	1	39	3180	9	227.8	1.1515	1.2634	65.16	0.6087	24470	1.074	1.343	1.1515	227.8
32.8	21.1	3	1	39	3770	9	136.5	0.6601	0.7978	31.01	0.6088	35394	0.9851	0.875	0.6601	136.5
26.1	19.5	1	1	38	3030	9	172.7	0.8929	0.7846	39.14	0.609	24601	1.1939	1.663	0.8929	172.7
26.1	19.8	1	1	38	3030	9	172.7	0.8929	0.7846	39.14	0.609	24601	1.1939	1.663	0.8929	172.7
26.1	19.8	1	2	40	3400	9	172.7	0.8929	0.7846	39.14	0.609	24601	1.1939	1.663	0.8929	172.7
26.1	19.5	1	2	40	3400	9	172.7	0.8929	0.7846	39.14	0.609	24601	1.1939	1.663	0.8929	172.7
24.3	20.8	3	2	29	1430	9	160.1	0.8695	0.9679	39.44	0.6092	26050	1.0789	1.187	0.8695	160.1	1				1
28.9	17.6	3	1	38	2660	9	250	1.0321	1.1927	48.64	0.6092	45650	0.7688	0.579	1.0321	250
30	18.4	1	1	40	3840	9	236	1.1662	1.3028	62.54	0.6095	30902	1.2149	1.424	1.1662	236
26.4	17.7	1	1	38	3650	9	145.4	0.781	0.7919	34.46	0.6096	25531	0.826	0.984	0.781	145.4
34.5	21.6	1	1	30	1020	8	178.6	0.7639	0.6397	21.86	0.6097	44269	0.7397	0.533	0.7639	178.6	1		1		1
29.3	24	1	1	41	4480	9	175.7	1.0387	0.6035	22	0.6097	21222	1.0304	1.153	1.0387	175.7						1
28.1	20	1	1	40	2880	9	90.3	0.4033	1.1398	39.64	0.6097	41250	0.7109	0.523	0.4033	90.3
33.7	26.3	1	1	38	3100	9	134.5	0.6849	1.2072	42.02	0.6098	30428	1.0427	0.947	0.6849	134.5				1
30.8	19	1	1	36	2410	9	243.9	1.0474	1.3103	53.09	0.61	44242	0.9538	0.786	1.0474	243.9	1				1
34.8	18.9	2	1	39	3220	9	152.2	0.7167	0.851	43.61	0.6102	25525	1.1546	1.401	0.7167	152.2
34.8	20.8	2	1	39	3220	9	152.2	0.7167	0.851	43.61	0.6102	25525	1.1546	1.401	0.7167	152.2
23.1	21.2	2	1	40	3950	9	130.7	0.627	1.0192	40.17	0.6103	35994	1.1577	1.034	0.627	130.7
28.9	19.3	1	1	38	2790	9	203.1	1.0512	0.8754	41.64	0.6104	29735	0.5664	0.679	1.0512	203.1
31	20.1	1	2	40	3320	9	207.3	1.014	1.1327	58.31	0.6104	24534	1.1534	1.697	1.014	207.3
31	20.1	1	1	40	3600	9	207.3	1.014	1.1327	58.31	0.6104	24534	1.1534	1.697	1.014	207.3
27.3	21.8	1	1	39	3780	9	90.3	0.4459	1.4803	59.62	0.6104	33691	0.7488	0.718	0.4459	90.3
29.9	23.1	3	1	39	2730	9	204.2	1.0945	0.8541	29.73	0.6105	28945	0.8251	0.773	1.0945	204.2		1
27.9	19.8	1	1	40	3120	9	147.8	0.724	0.8211	34.58	0.6106	32297	1.3908	1.184	0.724	147.8
28.6	16.5	1	1	38	3710	9	182.7	0.9031	0.9365	41.4	0.6106	30814	1.5215	1.38	0.9031	182.7
29.6	19.3	3	2	39	3470	9	156.9	0.6665	1.6497	62.46	0.6106	45116	1.1839	0.901	0.6665	156.9		1
27.8	23.1	1	1	37	2920	9	240	1.216	1.1111	48.96	0.6107	27277	0.7553	0.904	1.216	240				1
28.3	29.4	1	1	39	3460	9	108.8	0.6333	0.6161	18.32	0.611	24555	0.828	0.713	0.6333	108.8				1
33	20.2	1	1	41	3660	9	96.3	0.4945	0.8198	36.08	0.6111	27924	0.8361	0.914	0.4945	96.3
31.8	25.5	2	2	39	3840	9	133.3	0.7211	1.1649	36.99	0.6113	28783	1.531	1.306	0.7211	133.3
31.5	20.1	2	2	38	2880	9	227.7	1.0286	1.0072	37.49	0.6113	40609	1.638	1.304	1.0286	227.7
28.2	20.3	1	1	41	3340	9	163.8	0.7732	0.6843	27.72	0.6114	37098	0.7399	0.668	0.7732	163.8
29.8	15.4	1	1	40	3350	9	327.9	1.2682	0.7222	29.16	0.6115	52770	1.0076	0.756	1.2682	327.9		1
31.9	20.8	3	1	39	4040	9	203.6	0.9857	0.976	40.67	0.6115	34959	0.9714	0.944	0.9857	203.6						1
29.7	17.5	1	1	39	2560	9	127.5	0.5761	0.7239	33.83	0.6116	39372	1.4824	1.558	0.5761	127.5
25.3	20.3	4	2	38	3540	9	208	0.9556	0.8672	34.8	0.6118	32312	1.1023	0.961	0.9556	208
27.2	17.6	1	1	40	2700	9	139.8	0.6535	0.7443	30.65	0.612	37773	0.7768	0.706	0.6535	139.8
27.9	18.3	1	1	40	3400	9	107.8	0.5744	0.7942	37.58	0.6122	23409	0.9084	1.24	0.5744	107.8
31.9	21.9	2	2	38	3410	9	155.3	0.6749	1.175	39.06	0.6122	43196	0.9223	0.639	0.6749	155.3
29.2	19.1	2	1	39	2920	9	187.5	0.8987	0.8864	36.09	0.6123	34448	1.0461	0.838	0.8987	187.5
27.7	21.3	1	1	40	3530	9	127.9	0.743	0.7559	27.81	0.6128	24975	1.6372	1.712	0.743	127.9
29.2	22.8	1	1	37	3160	9	158.6	0.7531	0.9743	31.65	0.613	36683	0.7161	0.457	0.7531	158.6
33.6	21.8	2	2	41	3180	9	189.9	0.9765	0.5674	22.75	0.6135	30833	1.1794	1.184	0.9765	189.9
28.7	23.4	2	1	39	3810	9	159.3	0.8075	1.2067	36.57	0.6137	32910	0.6102	0.45	0.8075	159.3		1
32.4	19.5	1	1	40	4200	9	100.2	0.5359	0.9548	40.74	0.6138	29191	1.0186	1.125	0.5359	100.2		1				1
26.1	17.1	1	1	40	3030	9	212.8	0.9972	0.6759	29.75	0.614	37154	1.4488	1.485	0.9972	212.8
23.5	24.5	2	1	38	3120	9	87.6	0.4611	0.9966	35.86	0.6141	30141	0.7752	0.735	0.4611	87.6		1
31.3	24.5	2	2	39	3560	9	110.7	0.5399	1.2578	37.36	0.6141	35249	0.8113	0.563	0.5399	110.7				1
18.5	18	1	1	40	3360	9	147.9	0.7376	1.1816	56.76	0.6142	33031	1.3349	1.546	0.7376	147.9
30.6	22.3	2	1	39	3090	9	246.5	1.2858	0.6453	25.23	0.6143	30073	1.4512	1.443	1.2858	246.5		1
28.5	20.4	1	1	41	3430	9	199	0.9943	0.953	37.61	0.6145	33208	1.1793	1.122	0.9943	199
28.2	17.1	1	1	38	2660	9	161.3	0.7723	0.811	38.96	0.6145	34074	1.0705	1.206	0.7723	161.3
28.2	17.1	1	1	38	2660	9	161.3	0.7723	0.811	38.96	0.6145	34074	1.0705	1.206	0.7723	161.3
30.9	22.2	2	1	40	3660	9	217	1.1588	1.2892	55.16	0.6147	29315	1.0673	1.18	1.1588	217
27.6	25.5	2	1	38	3810	9	110.8	0.6407	0.7169	27.26	0.6149	22372	0.8467	0.961	0.6407	110.8
24.5	23.4	1	1	40	3610	9	112.5	0.5949	0.9555	38.72	0.6149	28574	1.4068	1.482	0.5949	112.5
31.1	16.9	4	2	40	3100	9	208.2	0.9367	0.898	42.26	0.6149	39872	0.8661	0.913	0.9367	208.2
25.6	19.2	2	2	39	3830	9	169.6	0.8596	1.3031	64.44	0.6149	26073	1.3555	1.607	0.8596	169.6
26.4	19.5	1	1	37	2670	9	220.1	1.1586	1.4988	72.37	0.6152	23168	1.8545	2.091	1.1586	220.1
29.1	20.7	1	1	40	3730	9	207.5	0.9984	0.7903	28.66	0.6153	36385	0.8428	0.697	0.9984	207.5
33.7	22	1	1	38	3430	9	161	0.873	1.2907	47.06	0.6153	28010	0.8967	0.895	0.873	161			1
27.4	26.6	2	1	39	2780	9	194.4	1.0434	1.3256	42.72	0.6154	29428	0.7803	0.647	1.0434	194.4
30.2	27.1	1	1	38	3220	9	122	0.714	1.3585	50.49	0.6154	21856	1.078	1.214	0.714	122
33.1	20.4	2	2	38	3030	9	235.6	1.2483	1.2521	53.31	0.6156	27556	1.3485	1.508	1.2483	235.6				1
33.1	20.4	2	2	38	3030	9	235.6	1.2483	1.2521	53.31	0.6156	27556	1.3485	1.508	1.2483	235.6				1
28.7	19.1	2	2	40	2970	9	119.7	0.6015	1.3579	56.67	0.6156	32253	0.7828	0.798	0.6015	119.7
31.6	19.7	1	1	40	3050	9	141.3	0.7016	1.0623	54.13	0.6158	32214	0.9195	1.134	0.7016	141.3
28.1	21.8	1	1	40	3790	9	135.6	0.712	0.9432	38.7	0.616	29001	1.1856	1.29	0.712	135.6
26	20	1	1	38	3010	9	149	0.7427	1.1245	47.59	0.6163	32760	1.4897	1.527	0.7427	149
30.5	19.5	1	1	40	2770	9	202.3	1.015	0.9348	43.74	0.6165	30434	0.8862	1.028	1.015	202.3
27	18.4	2	1	40	3260	9	221.8	1.1035	1.4714	73.08	0.6166	29623	1.298	1.628	1.1035	221.8		1
30.1	19.8	1	1	40	3530	9	231.4	1.0457	0.6437	24.62	0.6167	34161	0.8341	0.681	1.0457	231.4		1
27.8	18	1	1	39	3400	9	116.7	0.574	0.6252	32.89	0.6168	28775	0.7604	1.026	0.574	116.7
26.6	19.1	2	1	40	2680	9	101	0.4746	1.3318	46.3	0.6168	38168	1.1002	0.853	0.4746	101
26.8	19.6	1	1	39	2880	9	191.5	0.9988	1.1285	53.28	0.6168	24983	1.8648	2.001	0.9988	191.5
30.7	20.3	5	2	41	3850	9	206.4	0.9936	1.5891	94.75	0.6169	19210	0.7441	1.457	0.9936	206.4
29.6	20.6	3	2	39	3090	9	109.3	0.5797	1.5077	69.73	0.617	25184	0.7986	1.024	0.5797	109.3
28.5	20.4	1	1	39	3410	9	128.8	0.5836	1.1286	34.86	0.6176	40371	0.5951	0.401	0.5836	128.8
33.8	21.9	2	2	40	3820	9	127.5	0.6112	1.6313	61.62	0.6176	35474	1.15	0.918	0.6112	127.5
31	19.5	1	1	38	2990	9	126.2	0.675	2.2595	100.26	0.6177	26438	1.0221	1.211	0.675	126.2		1
29.9	20.1	1	1	38	3290	9	205.6	1.1021	0.8786	34.75	0.6179	27998	1.2481	1.303	1.1021	205.6
26.9	19	1	1	41	2820	9	221.1	1.0679	1.3323	63.08	0.6179	33749	1.4419	1.66	1.0679	221.1
33.5	20.8	3	2	38	3860	9	179.2	0.7648	0.5302	19.92	0.6181	45301	0.725	0.55	0.7648	179.2
26.8	18.1	1	1	40	3620	9	204.4	0.9486	1.0161	45.45	0.6181	38032	0.8958	0.896	0.9486	204.4
28.9	25	2	1	40	3540	9	228.8	1.1867	0.9927	35.45	0.6184	30562	1.4866	1.217	1.1867	228.8
26.5	18.4	1	1	40	2820	9	110.7	0.4932	0.6486	23.05	0.6186	39211	1.0125	0.781	0.4932	110.7
28.4	16.9	1	1	34	2300	9	161.7	0.8245	1.3157	69.77	0.6188	28236	0.9494	1.325	0.8245	161.7	1				1
31.4	20.8	1	1	38	2860	9	172	0.8643	1.1403	47.59	0.6189	32426	0.6101	0.622	0.8643	172
33.5	20.8	1	1	37	3190	9	287.2	1.4432	1.3809	57.63	0.6189	32425	0.9485	0.967	1.4432	287.2
32.1	18.9	1	1	40	3820	9	163.6	0.7798	1.2166	41.24	0.619	37310	0.6902	0.53	0.7798	163.6
23.1	21	2	2	39	3680	9	162.7	0.837	1.0741	48.15	0.619	29230	0.603	0.706	0.837	162.7
29.9	17.8	1	1	38	3200	9	153.5	0.7987	1.2811	60.39	0.619	29873	0.8247	0.985	0.7987	153.5
34	19	2	2	39	3000	9	138	0.7022	1.2037	44.88	0.6191	30364	1.5249	1.49	0.7022	138
29.3	17	2	1	39	3230	9	110.8	0.5467	1.0225	51.5	0.6191	30180	1.052	1.327	0.5467	110.8
29.5	22.5	2	1	39	3560	9	275	1.4392	1.1285	38.11	0.6193	31101	1.0962	0.924	1.4392	275
28.3	21.9	2	2	39	3380	9	141.2	0.7518	0.6842	27.39	0.6194	28420	0.8792	0.922	0.7518	141.2
30.7	22	3	3	39	3260	9	78.6	0.4193	1.0192	40.65	0.6195	28317	0.9138	0.957	0.4193	78.6		1
28.4	20	1	1	40	2630	9	362.6	1.7223	2.1936	77.62	0.6196	36690	1.3755	1.085	1.7223	362.6
33	21.2	3	2	40	3200	9	139.4	0.7644	1.7464	69.94	0.6198	26028	0.7556	0.848	0.7644	139.4
28.4	22	1	1	35	2810	9	180.9	0.9505	0.8506	34.86	0.6199	29146	1.0398	1.1	0.9505	180.9	1
28.5	18.8	1	1	40	3080	9	328	1.4569	1.0265	49.57	0.62	32522	0.68	0.702	1.4569	328
30.5	21.2	3	2	40	3850	9	154.2	0.8229	0.8739	41.25	0.6202	23654	1.0434	1.423	0.8229	154.2
30.6	18.4	2	1	38	2980	9	240.2	1.097	1.1248	48.16	0.6202	39859	1.1371	1.05	1.097	240.2
26.2	18.4	1	1	39	3060	9	167.2	0.7865	1.2282	57.3	0.6202	36470	1.5071	1.607	0.7865	167.2
26.2	18.4	1	2	40	3500	9	167.2	0.7865	1.2282	57.3	0.6202	36470	1.5071	1.607	0.7865	167.2
25.7	20.8	1	1	37	2560	9	131.3	0.675	1.0876	53.09	0.6203	26782	1.0747	1.407	0.675	131.3
31.2	20.5	1	1	41	3450	9	122.4	0.6816	0.614	26.02	0.6204	23122	0.6383	0.817	0.6816	122.4
30.3	22.6	1	1	39	2960	9	338.1	1.635	0.6916	26.88	0.6206	36079	0.8612	0.765	1.635	338.1
31.5	20	3	2	39	3710	9	119.6	0.6052	0.9015	41.57	0.6209	30192	1.4289	1.648	0.6052	119.6
25.8	26.6	1	1	40	4070	9	196.9	1.1037	0.5607	16.63	0.621	27218	0.857	0.691	1.1037	196.9		1				1
26.5	27	3	1	40	3830	9	160	0.8553	1.0044	30.05	0.621	30044	0.8966	0.692	0.8553	160
31.8	24.4	1	1	38	3330	9	162	0.8175	0.7236	20.16	0.6211	33341	0.8338	0.566	0.8175	162			1
27.3	25.9	3	1	36	2420	9	112.5	0.6291	1.166	40.15	0.6212	26635	0.9116	0.866	0.6291	112.5	1	1			1
29.2	21.7	1	1	39	3970	9	163	0.8279	1.5317	58.74	0.6212	32583	0.8119	0.764	0.8279	163
26.2	18.7	1	1	39	2990	9	230.8	1.0278	1.4189	63.33	0.6213	41679	1.1697	1.099	1.0278	230.8
28.4	17.2	2	2	41	3620	9	168.6	0.7909	0.5943	29.52	0.6214	35664	1.0985	1.255	0.7909	168.6
29.7	18.8	1	1	39	2810	9	131.2	0.6503	0.8459	43.35	0.6214	27296	1.1469	1.273	0.6503	131.2
30.7	22.5	1	1	40	3400	9	105.7	0.5317	0.7058	31.5	0.6216	28132	1.12	1.347	0.5317	105.7		1
24.7	20.9	3	2	39	3812	9	161.3	0.8282	0.7565	32.28	0.6218	30493	0.3956	0.425	0.8282	161.3
28.5	19.1	1	1	39	2820	9	139.7	0.5995	0.9199	34.24	0.6225	43527	1.0564	0.841	0.5995	139.7
30.7	19.5	1	1	41	3550	9	212.1	1.0887	1.0396	48.97	0.6225	28312	1.0042	1.274	1.0887	212.1
29.6	18.4	2	1	40	3560	9	173.5	0.7956	0.9342	41.75	0.6227	36869	1.1483	1.203	0.7956	173.5
31.5	18.1	2	2	37	3290	9	100.4	0.49	1.3968	65	0.6227	33407	1.4084	1.61	0.49	100.4
30.4	20.8	1	1	40	3350	9	115.5	0.5749	0.6196	27.89	0.6229	32290	1.2598	1.421	0.5749	115.5		1
27.7	21.5	1	1	39	3200	9	173.1	0.8112	1.2949	44.94	0.6229	37041	1.0191	0.829	0.8112	173.1
28.8	20.2	1	1	40	3660	9	179.6	0.9467	0.7906	35.56	0.623	27008	1.0238	1.235	0.9467	179.6			1
33.4	19.1	1	1	39	3650	9	148.3	0.724	1.4115	69.15	0.6242	32319	1.017	1.202	0.724	148.3
26.7	19.7	1	1	39	3340	9	167.9	0.8364	0.6975	31.66	0.6243	34617	1.004	1.09	0.8364	167.9
25.8	22	1	1	37	3080	9	146.2	0.6854	0.8906	28.44	0.6244	38651	0.9839	0.72	0.6854	146.2
33.1	20.2	1	1	38	2910	9	149.7	0.8156	1.1106	46.62	0.6244	24759	1.088	1.067	0.8156	149.7
29.6	17.7	1	1	41	2900	9	174.4	0.7651	0.6762	28.68	0.6245	43439	1.1641	1.025	0.7651	174.4
29.6	19.5	1	1	41	2900	9	174.4	0.7651	0.6762	28.68	0.6245	43439	1.1641	1.025	0.7651	174.4
33.1	19.4	2	1	38	3680	9	146.8	0.7587	0.9865	45	0.6245	24195	0.8392	1.13	0.7587	146.8
31.4	23	1	1	39	3100	9	144.8	0.7884	0.6978	29.64	0.6246	25507	1.3315	1.572	0.7884	144.8
28.9	18.6	2	1	39	3160	9	159.8	0.8193	1.4262	61.67	0.6246	32936	1.3865	1.476	0.8193	159.8
31.7	27.7	2	2	39	3790	9	177.1	1.0208	1.085	32.9	0.6248	25634	0.4062	0.352	1.0208	177.1
28.3	20.8	1	1	36	3570	9	175.9	0.9778	0.9849	41.88	0.6248	23368	1.1763	1.462	0.9778	175.9	1
31.1	19	1	1	40	4030	9	249.5	1.2228	0.6196	26.99	0.6251	34239	0.8907	0.951	1.2228	249.5						1
28.1	16.3	2	2	36	2580	9	240.8	1.1448	1.3992	84.89	0.6254	23692	1.2723	2.209	1.1448	240.8	1
31	23.5	1	1	35	2250	9	118.2	0.5501	0.9775	34.34	0.6255	37675	0.6865	0.561	0.5501	118.2	1				1
28	18.7	1	1	39	3030	9	155	0.7844	0.8586	39.59	0.6255	30413	0.696	0.824	0.7844	155
28.8	24.8	3	2	39	3400	9	177.7	0.9738	0.9152	38.42	0.6256	25239	0.7049	0.856	0.9738	177.7
33.5	26	2	2	38	3250	9	155.1	0.8127	0.5958	19.96	0.6257	33051	1.5286	1.257	0.8127	155.1
31.8	23.1	4	2	38	3530	9	153.8	0.7356	0.9201	33.72	0.6257	37410	0.588	0.5	0.7356	153.8
30.6	23.1	2	2	39	3060	9	340	1.7067	1.962	71.44	0.6257	33988	0.7735	0.693	1.7067	340
32	18.4	1	1	39	3380	9	138	0.6704	1.096	48.46	0.6258	34814	1.2223	1.275	0.6704	138
33.4	22.8	2	2	40	3710	9	170.1	0.8564	1.3862	53.99	0.626	33369	1.1483	1.087	0.8564	170.1
30.5	20	1	1	39	3820	9	123	0.6726	0.9934	44.89	0.6261	22818	1.1313	1.562	0.6726	123
34	27.2	2	1	40	3090	9	183.9	0.936	1.1811	32.37	0.6263	33046	1.1066	0.747	0.936	183.9		1
31	18.1	1	1	39	2990	9	256.1	1.2776	0.8091	39.29	0.6265	25904	0.9735	1.342	1.2776	256.1
34.3	23.4	2	2	39	3410	9	130.9	0.7033	0.6509	24.13	0.6266	29024	1.0153	0.99	0.7033	130.9		1
34.3	23.4	2	2	39	3410	9	130.9	0.7033	0.6509	24.13	0.6266	29024	1.0153	0.99	0.7033	130.9		1
33.3	20.1	4	2	38	3240	9	130.4	0.6963	1.1451	48.09	0.6268	27659	0.9052	1.007	0.6963	130.4
31.1	21.5	1	1	34	2010	9	130.2	0.6645	1.0009	40.66	0.6269	31937	0.9992	1.038	0.6645	130.2	1				1
27.8	23.6	1	1	41	3200	9	192.4	1.0598	1.1132	45.11	0.6269	28258	1.4543	1.575	1.0598	192.4
29.4	21.5	1	1	39	2960	9	144.3	0.6997	0.6883	27.96	0.6271	33628	0.9723	0.981	0.6997	144.3
27.7	21.8	2	1	39	3270	9	205.6	0.9248	0.7925	29.71	0.6274	41993	1.2425	0.992	0.9248	205.6		1
29.9	23.4	2	2	38	3660	8	173.4	0.8903	1.3196	58.08	0.6274	28668	0.9075	0.992	0.8903	173.4
24.9	20.7	1	1	38	3380	9	190	0.9868	0.7143	29.88	0.6279	30160	0.6284	0.67	0.9868	190
29	23.4	1	1	38	3370	9	159.8	0.8824	0.6282	26.01	0.628	24973	1.1405	1.334	0.8824	159.8
28.1	19	1	1	41	3520	9	294.9	1.3909	1.0316	41.85	0.6281	38169	0.963	0.87	1.3909	294.9
28.8	20.4	1	1	39	3300	9	244.6	1.1882	0.6684	27.69	0.6282	35700	1.3016	1.262	1.1882	244.6
29	21.5	2	2	40	3830	9	109.4	0.3555	0.6648	32.71	0.6282	21313	0.97	1.2	0.3555	109.4			1
29.8	23.9	2	1	41	3180	9	219	1.0916	0.9292	34.26	0.6286	34593	0.903	0.786	1.0916	219
30.5	22.7	1	1	35	2520	9	144.8	0.7273	1.3188	50.33	0.6286	31586	1.173	1.156	0.7273	144.8	1	1
29.9	22.5	1	1	38	3510	9	257.5	1.4025	1.0886	41.83	0.629	27658	0.8451	0.873	1.4025	257.5
34.3	26.7	1	1	40	3970	9	151.9	0.7601	0.8445	23.91	0.6293	34354	1.1751	0.802	0.7601	151.9
28.8	23.9	1	1	38	3830	4	123.5	0.6473	0.773	30.61	0.6293	27490	0.9956	1.084	0.6473	123.5
26.7	18.7	1	1	41	3930	9	209.4	1.0404	1.3806	62.33	0.6293	32722	1.5223	1.719	1.0404	209.4
26.8	30.7	2	1	39	2560	0	111.4	0.6349	1.1994	37.18	0.6294	26427	1.1262	0.983	0.6349	111.4				1
29.1	19.2	1	1	38	3020	9	239.2	1.1452	0.852	40.93	0.6294	34897	1.3262	1.536	1.1452	239.2
30.9	19.5	2	2	40	3340	9	162.5	0.748	1.3932	54.53	0.6299	40323	1.4177	1.208	0.748	162.5		1
30.9	19.5	2	2	40	3340	9	162.5	0.748	1.3932	54.53	0.6299	40323	1.4177	1.208	0.748	162.5		1
29.2	19.3	3	1	38	3030	9	186.7	1.0068	1.0488	55.62	0.63	20791	1.0244	1.656	1.0068	186.7
31.7	21.8	1	1	37	3040	9	178.7	0.956	0.9591	38.07	0.6301	28660	1.4932	1.561	0.956	178.7
30.7	18.8	1	1	40	3020	9	159	0.7691	1.0144	42.33	0.6302	36084	0.797	0.775	0.7691	159
24.3	20.8	1	1	39	3240	9	124.1	0.5611	1.5666	63.2	0.6302	41626	0.9762	0.842	0.5611	124.1
26.4	25	1	1	40	3540	9	160.4	0.6658	1.1495	39.23	0.6303	41475	0.8723	0.592	0.6658	160.4
28.4	25.5	1	1	38	3800	9	108	0.5991	0.9798	34.25	0.6304	27456	0.9634	0.92	0.5991	108
33.9	21.5	2	2	36	2850	9	83.3	0.4678	0.6013	24.14	0.6308	24290	0.5369	0.621	0.4678	83.3	1
29.4	24.2	1	1	39	3230	9	147.5	0.6903	1.7653	51.41	0.6308	38780	1.2376	0.84	0.6903	147.5
22.2	19.5	2	1	38	3280	9	142.1	0.7024	0.7424	31.87	0.6309	34037	0.9109	0.939	0.7024	142.1
24.1	23.7	2	1	40	3510	9	216.1	1.0102	1.3551	39.55	0.6309	38874	1.1589	0.765	1.0102	216.1
24.1	23.7	2	1	40	3510	9	216.1	1.0102	1.3551	39.55	0.6309	38874	1.1589	0.765	1.0102	216.1
29.8	24.6	1	1	41	3620	9	106.7	0.5968	0.5489	20.09	0.6316	26394	0.7357	0.747	0.5968	106.7
28.3	24	1	1	36	2960	9	204.7	1.143	0.7416	28.73	0.6316	25618	0.9035	0.976	1.143	204.7	1			1
30.8	22.6	3	1	39	3460	9	193.4	1.0103	0.7758	36.84	0.6317	26504	0.7667	0.993	1.0103	193.4
31.6	23.1	2	1	39	3270	9	182	0.9756	1.3685	54.13	0.6317	28625	1.0048	1.049	0.9756	182
28.5	19.5	1	1	38	2820	9	110.3	0.5348	1.2894	57.39	0.6317	37511	1.2333	1.27	0.5348	110.3
24.8	22.3	1	1	38	2830	9	107.2	0.5884	1.5344	58.74	0.6317	24193	0.5661	0.674	0.5884	107.2		1
33	19.5	2	1	39	3230	9	130.8	0.6174	0.8758	39.54	0.6318	34578	1.0433	1.146	0.6174	130.8
31.8	22.5	2	2	39	3850	9	143.9	0.8203	0.7219	30.94	0.6319	19930	1.0352	1.424	0.8203	143.9
31.2	18.6	2	2	36	3410	8	223.8	1.1488	0.6868	33.12	0.6321	31234	0.9623	1.16	1.1488	223.8	1
26	22.4	2	1	40	4150	9	167.4	0.9154	0.7743	34.99	0.6324	23048	1.1015	1.478	0.9154	167.4				1		1
27.3	22.4	1	1	40	3490	9	190.7	0.8701	0.6053	24.05	0.6326	41127	1.3894	1.191	0.8701	190.7
34.1	21.7	2	2	40	4020	9	173.9	0.9407	0.924	37.92	0.6327	27254	0.5891	0.667	0.9407	173.9						1
26.9	16.2	2	2	38	3110	9	178.4	0.7554	1.4544	60.08	0.6328	45090	1.0621	0.925	0.7554	178.4
28.4	18.4	2	1	38	2950	9	155.9	0.7822	0.8276	34.79	0.6329	35421	1.2246	1.232	0.7822	155.9
33.1	25.6	2	2	38	3540	9	112.4	0.6134	0.8721	41.18	0.6329	20204	0.8176	1.22	0.6134	112.4				1
31.5	22.9	2	2	41	3600	9	130.4	0.6084	0.7959	30.11	0.633	37666	0.8862	0.779	0.6084	130.4
31.1	20.4	2	1	39	3590	9	99.8	0.5205	0.6527	29.91	0.6331	27979	0.5276	0.641	0.5205	99.8
31.2	19.8	2	2	38	3610	9	241.5	1.1926	0.7431	29.93	0.6333	34955	0.9146	0.877	1.1926	241.5
28.9	27.7	1	1	40	3450	9	203.2	1.1131	0.5903	16.85	0.6334	29165	1.0423	0.811	1.1131	203.2
22.8	17.3	1	1	40	3520	9	168.5	0.8169	1.1298	54.54	0.6336	31723	2.0116	1.991	0.8169	168.5
29.9	17.2	2	1	40	3220	9	265.3	1.1154	1.15	52.25	0.6337	47332	0.9924	0.9	1.1154	265.3
33.2	21	2	2	40	2940	9	154.2	0.7948	1.2937	56.58	0.6339	28783	1.3549	1.396	0.7948	154.2
29.4	21	1	1	40	3500	9	206.4	1.0765	1.2649	57.96	0.6339	28013	1.1318	1.375	1.0765	206.4
30.6	21.1	2	1	40	3450	9	287.5	1.4574	0.8863	40.75	0.634	30739	1.2161	1.401	1.4574	287.5
28.9	22.9	1	1	39	3270	9	154.7	0.7974	0.7395	26.69	0.6341	31665	1.2357	0.944	0.7974	154.7
26.9	21.7	1	1	40	2880	9	316.8	1.5407	1.1724	38.34	0.6341	36815	1.0293	0.8	1.5407	316.8
32.1	19	2	1	37	2740	9	111.7	0.566	1.2242	45.29	0.6343	32099	0.9365	0.843	0.566	111.7
32.1	19.6	2	1	37	2740	9	111.7	0.566	1.2242	45.29	0.6343	32099	0.9365	0.843	0.566	111.7
28.5	19.1	1	1	39	3580	9	183.2	0.8919	0.6668	36.82	0.6344	28473	0.6952	1.038	0.8919	183.2
25.2	17.3	1	1	39	3530	9	283.2	1.2555	0.6455	32.34	0.6346	38686	0.6802	0.78	1.2555	283.2
33.4	19.1	4	2	38	2680	9	264	1.5146	2.1672	59.83	0.6346	24824	1.2895	1.085	1.5146	264
31.8	21.9	4	2	36	2740	9	219.1	1.0444	0.7072	24.88	0.6348	37375	1.1313	0.779	1.0444	219.1	1
28.6	18	1	1	40	3640	9	167.6	0.9162	0.6688	32.76	0.6349	23061	0.8246	1.172	0.9162	167.6
32.9	21.5	3	3	37	2900	9	152.3	0.7888	0.9722	33.87	0.6349	31489	0.766	0.727	0.7888	152.3
26.6	21.1	2	1	40	3420	9	93.5	0.4214	0.5839	18.21	0.635	41924	0.7933	0.552	0.4214	93.5
26.6	21.1	2	2	39	4130	9	112.4	0.6499	1.0893	42.66	0.635	25270	1.0196	1.135	0.6499	112.4						1
31	20.7	1	1	38	3020	9	174.1	0.7653	1.4954	48.73	0.6353	43908	1.7585	1.209	0.7653	174.1
28.9	22.4	1	1	40	3470	5	230.6	1.1072	1.0103	36.34	0.6354	35872	1.3114	1.131	1.1072	230.6		1
27.4	18.8	1	1	39	3560	9	236.5	1.1835	1.4794	58.23	0.6355	34245	1.2994	1.235	1.1835	236.5
30.1	17.9	3	1	38	3090	9	170.5	0.9417	1.3374	59.14	0.636	24823	1.1063	1.357	0.9417	170.5
29.3	20.3	1	1	38	2950	9	101.1	0.4809	0.9252	36.99	0.6361	38079	1.2192	1.095	0.4809	101.1
32	19.5	1	1	40	3520	9	166.5	0.8052	0.9049	35.17	0.6363	36991	1.3442	1.194	0.8052	166.5
29.2	23.4	1	1	38	3590	9	95.3	0.5292	1.1177	38.99	0.6363	27654	1.6369	1.562	0.5292	95.3
23.4	16.8	1	1	39	2670	9	199	0.8866	0.8833	45	0.6363	40981	0.8192	0.907	0.8866	199
27.2	21	2	1	39	3230	9	109.1	0.5765	1.2378	59.4	0.6367	23834	1.0997	1.423	0.5765	109.1
30.9	20.3	2	2	35	3000	8	192.8	0.9187	8.8497	358.57	0.6367	30872	0.9185	0.842	0.9187	192.8	1	1
29.4	19.9	1	1	38	3440	9	144.5	0.6772	1.2671	55.77	0.6369	38538	1.1816	1.174	0.6772	144.5
33.4	18.6	2	2	40	3790	9	298.8	1.332	0.6868	30.6	0.637	42661	0.5922	0.556	1.332	298.8
28.9	17.5	1	1	40	2920	9	192.7	0.798	0.7249	29.42	0.6372	47523	1.2066	0.843	0.798	192.7
32.6	34.5	2	2	40	3780	9	170	1.0478	0.9642	30.89	0.6373	21177	0.7595	0.77	1.0478	170
23.1	22	1	1	41	2960	9	229.3	0.9768	0.9705	30.32	0.6374	46099	1.3358	0.863	0.9768	229.3				1
29.1	26.3	1	1	37	2650	9	163.8	0.9259	1.0904	36.79	0.6374	26750	0.8524	0.828	0.9259	163.8
27.5	19.5	1	1	40	3170	9	124.9	0.6423	0.9444	40.19	0.6374	31167	0.8684	0.932	0.6423	124.9
28.3	18.8	1	1	40	3620	9	230.7	1.2589	0.774	40.91	0.6377	19190	1.0293	1.741	1.2589	230.7
28	19.1	1	1	41	2890	9	149	0.7667	1.2794	60.01	0.6378	28880	0.9649	1.183	0.7667	149
24.5	16.8	1	1	37	2500	9	197.9	0.9063	1.645	104.83	0.6378	27791	0.8534	1.48	0.9063	197.9
27.7	25.8	3	2	40	3150	9	125.2	0.6629	1.0729	49.41	0.6379	25208	1.7055	2.083	0.6629	125.2
30.9	19	1	1	40	3890	9	144.8	0.8026	1.1254	53.39	0.638	23725	0.6266	0.881	0.8026	144.8
26.5	22.9	1	1	38	3250	9	156.8	0.7576	1.11	38.17	0.6381	36731	1.1861	0.879	0.7576	156.8
26.5	22.9	1	1	38	3250	9	156.8	0.7576	1.11	38.17	0.6381	36731	1.1861	0.879	0.7576	156.8
30.3	19.6	1	1	40	3220	9	130.9	0.6879	0.8431	38.12	0.6384	27827	0.8633	1.078	0.6879	130.9
28.2	21.9	1	1	40	3340	9	135.9	0.6798	0.7358	26.96	0.6386	34914	1.3619	1.223	0.6798	135.9
28.2	23.1	2	1	36	3040	9	146.1	0.8206	0.7613	30.56	0.6386	24587	1.0276	1.228	0.8206	146.1	1
28.2	21.6	2	1	36	3040	9	146.1	0.8206	0.7613	30.56	0.6386	24587	1.0276	1.228	0.8206	146.1	1
30.6	21.3	1	1	39	3570	9	176.4	0.9296	0.7442	28.57	0.6388	30684	1.2201	1.205	0.9296	176.4		1
27.4	20.1	1	1	39	2990	9	276.1	1.3718	0.429	19.37	0.6389	33218	1.0943	1.202	1.3718	276.1
29.2	19.5	1	1	41	3330	9	237.9	1.0175	1.3084	44.71	0.639	46395	1.0182	0.713	1.0175	237.9
27.5	21.1	1	1	39	3100	9	206.2	0.9573	0.61	23.53	0.6391	40295	0.8523	0.722	0.9573	206.2
21.6	19.4	1	1	39	4060	9	230.1	0.7521	0.7176	34.7	0.6391	20711	1.2108	1.235	0.7521	230.1				1		1
25.6	27.5	2	1	40	4220	9	106.1	0.6181	0.836	28.33	0.6392	24641	1.0112	1	0.6181	106.1						1
27.1	22.3	1	1	39	3700	9	118.4	0.5606	0.7312	26.96	0.6394	37037	1.2108	1.054	0.5606	118.4
30	20.3	1	1	39	3250	9	108.1	0.5455	0.8778	42.56	0.6394	29965	1.2518	1.555	0.5455	108.1
32.4	20.7	2	2	330	2030	9	97.2	0.4965	1.1716	44.48	0.6397	33205	0.5077	0.491	0.4965	97.2					1
28.8	20.3	1	1	40	3390	9	260.3	1.1678	1.5774	58.36	0.6399	44772	1.4937	1.157	1.1678	260.3
33.3	20.7	1	1	39	3160	9	140.1	0.7177	0.9698	39.14	0.6402	32394	1.0364	1.043	0.7177	140.1
28.8	19.1	1	1	41	3350	9	187.6	0.9159	0.8857	51.54	0.6402	19437	1.0953	2.059	0.9159	187.6
20.8	19.6	3	1	40	3180	9	126.1	0.6381	1.4643	67.52	0.6403	31134	1.2572	1.45	0.6381	126.1
29.3	18.8	2	1	39	3790	9	120.2	0.5692	1.1354	48.05	0.6404	35831	0.6897	0.707	0.5692	120.2
26.9	17.7	2	2	39	3340	9	170.5	0.6502	0.6144	25.52	0.6409	54862	0.5978	0.473	0.6502	170.5
28.6	26.9	1	1	34	2640	9	168.2	0.9986	0.8477	29.25	0.641	23031	1.8271	1.897	0.9986	168.2	1	1	1
29.3	21.1	2	1	41	3180	9	141	0.7311	0.8568	34.04	0.6412	33843	0.8405	0.827	0.7311	141
33.5	18.9	1	1	40	3520	9	154.4	0.7787	1.0345	47.98	0.6412	31369	1.0874	1.257	0.7787	154.4
22.5	19.6	2	1	39	3200	9	157.5	0.8196	0.9801	48.23	0.6412	24605	1.4421	1.769	0.8196	157.5
28.4	19.8	1	1	37	2880	9	275.3	1.4545	1.4813	63.39	0.6413	28858	0.9443	1.058	1.4545	275.3		1
26.5	22	1	1	38	2880	9	167.5	0.8944	0.9101	34.34	0.6414	32086	0.8727	0.842	0.8944	167.5
27.1	18.2	1	2	39	3270	9	184.1	0.914	1.0617	54.98	0.6414	29443	1.2689	1.701	0.914	184.1
27.1	18.8	1	2	39	3270	9	184.1	0.914	1.0617	54.98	0.6414	29443	1.2689	1.701	0.914	184.1
27.1	18.8	1	1	39	3770	9	184.1	0.914	1.0617	54.98	0.6414	29443	1.2689	1.701	0.914	184.1
27.1	18.2	1	1	39	3770	9	184.1	0.914	1.0617	54.98	0.6414	29443	1.2689	1.701	0.914	184.1
26.5	21.6	2	2	41	3200	9	100.1	0.5374	0.8923	44.07	0.6415	20430	1.179	1.478	0.5374	100.1
29.8	23.3	2	1	39	2720	9	183.2	0.9023	0.4399	14.06	0.6421	36403	0.6041	0.454	0.9023	183.2		1
32.4	22.9	1	1	38	2930	0	108.7	0.6323	1.0731	43.23	0.6421	22744	1.3531	1.604	0.6323	108.7
26	16.5	1	1	40	3040	9	123.5	0.568	0.9778	44.39	0.6421	40117	0.9787	0.985	0.568	123.5
31.8	20.8	1	1	39	2870	9	156.8	0.7364	1.1265	49.8	0.6422	30865	0.9582	0.953	0.7364	156.8
22.4	20	1	1	40	3720	9	172.7	0.8463	1.5029	65.73	0.6422	37452	0.7992	0.817	0.8463	172.7
33	24.3	2	2	38	3440	9	159.9	0.8599	0.8415	31.79	0.6423	26711	0.8751	0.937	0.8599	159.9
28.3	21.7	1	1	40	3180	9	178.9	0.8101	1.4941	50.65	0.6423	40751	1.0001	0.768	0.8101	178.9
28.4	21.2	2	2	38	3800	9	185.5	0.5708	1.2071	53.64	0.6423	27999	1.0965	1.079	0.5708	185.5
28.6	22.3	1	1	38	3110	9	240.9	1.235	0.7004	28.23	0.6424	32463	0.677	0.681	1.235	240.9
28.8	20.5	1	1	39	3460	9	157.3	0.7641	0.7176	29.73	0.6424	36509	0.7756	0.752	0.7641	157.3
27.5	22.6	1	1	39	2690	9	172	0.8769	1.2836	45.46	0.6424	33900	0.6822	0.585	0.8769	172
33.3	18.1	2	2	36	2540	9	184.6	0.8622	1.2451	51.35	0.6425	39720	1.3537	1.231	0.8622	184.6	1
27	20.1	1	1	41	4030	9	246.7	1.128	1.4832	49.51	0.6426	41661	0.8037	0.582	1.128	246.7						1
34.1	19.8	2	2	39	3840	9	175.4	0.9006	1.4884	63.51	0.6427	31516	1.2547	1.348	0.9006	175.4
28.5	18.9	1	1	38	2940	9	139.1	0.5974	0.8402	28.51	0.6429	46345	0.8148	0.569	0.5974	139.1		1
29.5	18.8	4	1	38	3010	9	195	0.8966	0.8016	33.94	0.6429	40844	1.3508	1.284	0.8966	195
29.9	17.1	2	2	39	2850	9	148.8	0.7271	1.1515	59.48	0.643	32212	0.9866	1.243	0.7271	148.8
28.8	17.6	1	1	40	2790	9	224.1	1.0137	1.0615	50.71	0.6431	38537	0.9911	0.89	1.0137	224.1
31.2	19.5	1	1	39	3200	9	205.2	1.0327	0.8584	43.45	0.6432	28836	0.7401	0.983	1.0327	205.2
31	24.2	1	1	40	3100	9	175.1	0.9696	0.5735	22.56	0.6434	26517	0.6933	0.753	0.9696	175.1
29.4	20.3	2	1	41	3330	0	263.2	1.2214	1.647	62.76	0.6434	42482	1.3734	1.132	1.2214	263.2
28.5	22.7	1	1	40	3560	9	211	1.0486	0.5792	18.21	0.6438	35875	0.7148	0.534	1.0486	211
33.4	23.4	2	2	40	3300	9	186.4	1.0233	0.9838	39.31	0.6441	26985	0.8331	0.91	1.0233	186.4
23.3	19.3	2	2	36	2750	9	135.8	0.6918	0.9259	40.05	0.6442	32040	0.8157	0.881	0.6918	135.8	1
30.4	17.3	1	1	38	2720	9	81.2	0.3714	0.7063	37.04	0.6444	34476	0.6813	0.874	0.3714	81.2
30.2	24.2	1	1	40	3020	9	144.7	0.8001	0.7035	26.3	0.6446	27540	1.0558	1.08	0.8001	144.7		1
23.5	18.7	1	1	38	3150	9	158.7	0.6307	0.8881	38.51	0.6448	44468	0.8719	0.717	0.6307	158.7
23.5	18.7	1	2	39	3620	9	158.7	0.6307	0.8881	38.51	0.6448	44468	0.8719	0.717	0.6307	158.7
33.6	23.5	1	1	38	3220	9	148.3	0.6858	1.0735	35.12	0.6449	40944	1.1855	0.852	0.6858	148.3		1
27.3	18	2	1	40	3220	9	122	0.5603	0.8216	38.84	0.6449	37018	0.5764	0.645	0.5603	122
31.2	21	3	2	39	3150	9	175	0.8581	1.0488	40.52	0.645	29837	1.1226	1.01	0.8581	175
33.1	22.3	1	1	38	3260	9	131.4	0.6853	1.025	46.97	0.6451	28509	0.8914	1.083	0.6853	131.4
28.1	22.4	1	1	41	3640	9	129.4	0.7471	0.3931	14.99	0.6455	23554	0.6355	0.722	0.7471	129.4
30.2	24.1	1	1	39	3600	9	267.6	1.4851	0.5839	23.96	0.6455	25428	1.5191	1.771	1.4851	267.6
32.1	19	1	2	38	3450	9	146.1	0.632	0.7418	27.24	0.6455	46204	1.6653	1.286	0.632	146.1
26.2	19.1	1	1	38	3480	9	356.7	1.8262	0.8265	37.36	0.6455	30745	1.3196	1.51	1.8262	356.7
25.4	19.8	2	1	39	2290	9	181.9	0.9298	0.7993	40.66	0.6455	26611	1.2538	1.76	0.9298	181.9				1	1
28.7	25.2	1	1	38	3400	9	163	0.9252	0.8593	36.27	0.6456	21912	1.2952	1.696	0.9252	163		1	1
28.7	25.2	1	1	38	3400	9	163	0.9252	0.8593	36.27	0.6456	21912	1.2952	1.696	0.9252	163		1	1
28.3	20.6	1	1	40	3600	9	126.7	0.6132	1.321	49.11	0.6459	36524	0.9921	0.787	0.6132	126.7
27.8	18.8	1	1	39	3480	9	112.3	0.5455	1.3042	55.67	0.6459	34622	0.931	0.797	0.5455	112.3
28.5	18.6	1	1	40	3620	9	172.6	0.9002	1.0997	50.39	0.6461	28556	0.6988	0.849	0.9002	172.6
30.8	17	1	1	41	2890	8	157.8	0.7423	1.0776	47.13	0.6464	38858	0.8839	0.876	0.7423	157.8				1
26.2	26.7	1	1	40	3400	9	132.7	0.7413	0.9401	38.11	0.6465	25149	1.0966	1.315	0.7413	132.7
23.9	19.4	1	1	41	3520	9	202.7	1.0395	0.9368	47.39	0.6465	26495	0.8261	1.157	1.0395	202.7
27.4	25.8	1	1	40	3350	9	167.4	0.8392	1.4237	44.05	0.6466	35432	0.9069	0.691	0.8392	167.4
[truncated: 9,620 more rows]
